# Supplementary material for: Human amygdala involvement in Alzheimer's disease revealed by stereological and dia‐PASEF analysis
Source: Brain Pathol. 2023 Jun 18;33(5):e13180. doi: 10.1111/bpa.13180 (PMC10467039; doi:10.1111/bpa.13180)
Supplement: Supplementary file 11 — Online Resource 11. (a) Protein lists that interact with APP or MAPT, and preferentially expressed in neurons, microglia and astrocytes. (b) SynGo analysis from 178 DEP (dataset version: 20210225). (c) Metascape analysis of 178 DEP. [file BPA-33-e13180-s012.xlsx]

## Sheet: Table a. Protein lists
Table a. Protein lists that interact with APP or MAPT, and preferentially expressed in neurons, microglia and astrocytes.
These lists were employed to identify the proteins shown in Table 3 by Venn diagram as is shown in Online Resource 11.
Proteins that interact with Aβ (APP) and Tau (MAPT) were obtained with BioGRID.
Lis of proteins preferentilaly expressed in neurons, microglia and astroglia obtained from Seyfried NT, Dammer EB, Swarup V, Nandakumar D, Duong DM, Yin L, Deng Q, Nguyen T, Hales CM, Wingo Tet al (2017) A Multi-network Approach Identifies Protein-Specific Co-expression in Asymptomatic and Symptomatic Alzheimer's Disease. Cell Syst 4: 60-72 e64 Doi 10.1016/j.cels.2016.11.006
APP INTERACTOME	MAPT INTERACTOME		Neurons	Microglia	Astrocytes
APP	AATF		AARS2	DGLUCY	MTARC2
CLSTN1	MARK4		ABCA5	AAGAB	SEPTIN9
APBB2	STXBP1		ABCC4	ABCA1	CFAP418
APBA2	PIN1		ABRACL	ABCA9	A2M
FBLN1	MAPT		ACSL4	ABCB1	ABAT
DAB2	SNCA		ACTL6B	ABCB1	ABCC8
CALR	FYN		ADAR	ABCC3	ABCD2
COL25A1	S100B		ADNP	ABCD1	ABCD3
KLC1	CALM1		TLE5	ABHD12	ABHD3
NCSTN	PSEN1		AFAP1	ABHD14B	ABHD4
APBA1	YWHAZ		AHDC1	ABI3	ABR
APBB1	BAG1		AHI1	ACOX3	ACAA2
DAB1	YWHAB		AHSA2P	ACSL5	ACAD11
SHC1	STUB1		AKAP8L	ADA	ACAD10
NAE1	HDAC6		AKAP9	ADAP2	ACADL
GSN	OGT		ALKBH8	ADSS1	ACADM
BLMH	EP300		AMMECR1L	AGA	ACADSB
APBB3	UBE2D2		ANKHD1	AIF1	ACADVL
HGS	GSK3B		ANKRD34B	AIM2	ACOT2
BCAP31	APOE		ARFRP1	AKAP10	ACOT11
SET	SQSTM1		ARG2	AKR1B1	ACOT2
GRB2	TUBA1A		ARHGAP39	ALDH16A1	ACOX1
PARK2	MARK1		ARID1B	ALDH3B1	ACSBG1
STUB1	CSNK1A1		ARID2	ALKBH3	ACSF2
HSPD1	PRKACA		ARID4B	ALOX5	ACSL6
HSPA4	CDK5		ARMCX4	AMDHD2	ACSS1
HSP90AA1	LRRK2		ARX	ANKRD44	ACSS2
SYVN1	NUB1		GPR75-ASB3	ANO6	ACTN1
NOTCH1	GSK3A		ATAD2B	ANXA1	ACTR3B
FBXL2	ABL1		ATAD5	ANXA11	ACYP2
YWHAG	SYK		ATF2	ANXA3	ADCY2
KAT5	CSNK2A1		AURKB	ANXA4	ADCY8
GSK3B	KLC1		AUTS2	ANXA5	ADCYAP1R1
UBQLN1	KLC2		BAG4	AP1G2	ADD3
GGA1	CSNK1D		BAZ1B	AP3B1	ADHFE1
CRYAB	SGK1		BAZ2B	AP5B1	ADK
UBE2M	RPS6KB1		PRR36	AP5Z1	AGFG2
SNCA	RPS6KA1		BCL11A	APAF1	AGL
TPPP	RPS6KA3		BCL11B	APBB1IP	AGPAT3
NOS3	PTK2B		BCL7A	APOBEC3B	AGPAT5
DMTN	RPS6KA5		BCL9	APOBR	AGRN
TCEANC	CAMK2A		BOD1	ARAP3	AGT
WIBG	HSPA4		BRD1	ARL17A	AHCYL1
MRPL19	HSPA1A		BRD2	ARFGEF2	AHCYL2
NCBP3	PKN1		BRD3	ARG1	AK4
PRR16	PPP2R4		BRD7	ARGLU1	AKT2
HOMER2	PPP5C		BRD8	ARHGAP17	ALDH1A1
VIM	CAPN2		BRSK1	ARHGAP25	ALDH1A2
NSRP1	LIMS1		BRSK2	ARHGAP27	ALDH1L1
RPL30	MAPK13		C2CD2L	ARHGAP30	ALDH4A1
RTF1	MAPK11		C3	ARHGAP4	ALDH5A1
E2F8	MAPK8		CAAP1	ARHGDIB	ALDH6A1
SMTNL2	MAPK12		CACNA2D1	ARHGEF6	ALDH7A1
SLAIN2	MAPK14		CACNA2D2	ARID3A	ALDOC
GABARAPL2	PEG10		CACNB3	ARID4A	ALPL
PLK1	MARK3		CACNB4	ARPC1B	AMER2
IGBP1	MARCH7		CADPS2	ARPC5	AMT
MAP2	MARK2		CALB2	ARRB1	ANKRD40
KCNAB1	TUBA4A		CAMK2A	ARRB2	APOE
EIF4E2	TUBB3		CAMK2B	ARSB	APPL2
TPRXL	YWHAQ		CAMK4	ARSG	AQP4
MPG	AKT1		CAMSAP1	AS3MT	ARAP2
DDX19B	CDK2		CAMTA1	ASL	ARHGAP21
ENY2	PHGK		CASD1	ASPH	ARHGAP26
WDR5	DCTN1		CASP2	ATP13A2	ARHGAP32
AKNAD1	SRC		CBX2	ATP2A3	ARHGAP5
ZNF706	TRAF6		CBX4	ATP5F1C	ARHGEF12
ADAP2	SLC1A2		CCDC177	ATP7A	ARHGEF18
KIF3B	APP		CCDC71L	B2M	ARHGEF26
PDAP1	FKBP4		CCNB1	B4GALNT1	ARHGEF4
RAD51AP1	EGFR		CCNT1	ADGRB1	ARNT2
TCP10L	HAX1		CCSAP	BAZ1A	ASPA
TPT1	NUFIP1		CD2BP2	BCAT2	ASS1
GIMAP4	DGUOK		CDC40	BCL10	PGGHG
C1orf131	DNAAF2		CDK1	BID	ATP1A2
STAC	UBE2W		CDK13	BIN1	ATP1B2
FAM114A2	EWSR1		CDK2AP1	BIN2	B4GAT1
UBXN10	SPICE1		CDKN1B	BLOC1S5	BAG3
RASL11B	SCLT1		CDS1	BLVRA	BBOX1
CDK16	TFEB		CELF3	BLVRB	BCAN
TSLP	CKAP5		CELF4	BMP2K	BCAR3
RPAP3	SYNCRIP		CELF5	BTAF1	BCKDHA
YY1	KATNA1		CELF6	BTK	BCL2
BOD1	GAR1		CELSR2	C1QA	BOLA3
TOX2	TIGD6		CEND1	C1QB	BTBD17
TMA16	USP43		CENPC	C1QC	BTD
NTMT1	BAG6		CEP104	CACUL1	CA2
ATP6V1G1	KIFC3		CEP120	CAMP	CA3
AURKA	GTF2E2		CEP170	CAP1	CA5B
ELK1	SLC6A8		CEP170B	CAPG	CALD1
PNMAL1	PIK3R1		CGGBP1	CAPN1	CAMK2G
CTNNA1	HSPA8		CHAF1A	CAPZA1	CAP2
MCM10	ARMC1		CHAF1B	CARD9	CAPNS1
TCEAL2	RRP7A		CHAMP1	CASP1	CAPZB
FGF12	CDCA8		CHD3	CASP6	CASKIN1
PRR15	BIN1		CHD5	CASP8	CASKIN2
MZT2A	HNRNPL		CHD6	CAST	CAT
TRPT1	PWP2		CHD7	CBLN1	CBR3
DCX	HSPA5		CHD8	CBLN2	CBS
HMCES	ARHGEF2		CHD9	CBLN4	KYAT3
MRPL1	EZR		CHN1	CCDC186	CCDC141
SLIT1-AS1	BRSK1		CLK4	CCDC50	CCDC88C
RGS3	BRSK2		CLVS1	CCDC88B	CCDC90B
PSRC1	SIK1		CMSS1	CCDC93	CDC42EP1
C7orf50	MELK		CNKSR2	CCR1	CDC42EP4
TOP1	TTBK1		CNST	CD180	CDH2
KIFC3	MAPK3		CNTN2	CD2AP	HDHD5
RPS19	CDK1		CNTNAP1	CD68	CEP350
JHY	MAP2K7		CPLX2	CD99L2	CHPT1
ERMN	MAPK1		CPNE5	CEP250	CHST2
IRS1	CHEK1		CPNE9	CHEK2	CKM
SERBP1	CHEK2		CSNK1E	CHIA	CLCC1
TRUB1	MAPK9		CSTF2T	CHMP1B	CLEC16A
TBC1D10C	DYRK1A		CTCF	CLCN5	CLIC6
C1orf87	DYRK2		CTIF	CLEC10A	CLU
POGZ	PPP2CA		CYP46A1	CLIC1	CLYBL
TMA7	PPP2CB		DAB2IP	CLN5	CMBL
BRME1	DUSP1		DACH1	CLTA	NAT8B
COASY	MAPK10		DAPK1	CMTM3	CNN3
G3BP1	PRKCA		DAXX	CNDP2	CNTFR
FEN1	PRKCB		DBN1	CNN2	COPRS
RPL12	PRKCE		DCK	COL4A1	CORO2B
ARID3A	PRKCG		DCP1A	COL4A2	COX6B1
LMCD1	PRKCI		DCX	CERT1	CPE
CWF19L2	PRKCZ		DGKE	COLGALT1	CPM
ZFYVE27	AMPH		DGKG	COMMD5	CPT1A
NOLC1	CASP6		DHX57	CORO1A	CPT2
ZMYM5	CASP1		DIRAS1	CORO2A	CROT
ARGLU1	CASP3		DIRAS2	COTL1	CRTC3
DDX54	CASP7		DLG2	CPQ	CRYM
GCC1	CASP8		DLG3	CREG1	CSDC2
CARNMT1	ACTB		DLX1	CRIP1	CSRP1
LIMCH1	ACTG1		DNAJB6	CRYBA4	CSRP2
CENPB	ACTA1		DNAJC9	CRYBB1	CST3
PTBP1	SRPK2		DNER	CRYL1	CTH
PPID	LGMN		DNMT3A	CSF1R	CTNNA1
NKIRAS1	PPP1CA		DPYSL5	CSTB	CTNNB1
WHSC1	PPP1CB		DSP	CTBS	CTNNBIP1
TOM1L2	PPP1CC		DUT	CTSA	CTNND2
CSAG1	LCK		DZANK1	CTSB	CUL7
ASPSCR1	PLCG1		EBF3	CTSC	LOC107987478
CLIP4	PLCG2		EHBP1	CTSD	CYP2J2
PPP1R32	OTUB1		EHMT1	CTSF	CYP4F8
POLD3	HTRA1		EHMT2	CTSH	CYP7B1
MOB3A	TIA1		EIF2AK3	CTSV	DAG1
RGS10	FKBP5		EIF4ENIF1	CTSS	DBI
SCEL	CLU		ELAVL2	CTSZ	DCTN1
SH3GLB1	CDC37		ELAVL4	CX3CR1	DDHD1
PLIN3	HGS		ELF2	CYB5R1	DDT
RPS10	CREBBP		ELMOD1	CYBB	DECR1
BRWD1	SIRT1		EMC9	CYFIP1	DENND4C
FANCM	F2		EMSY	CYTH4	DGKB
CAT	CTSD		EOMES	C19orf53	DHCR7
UBXN6	NPEPPS		EP400	DAB2	DHRS1
TAF1B	CAPN1		EPB41L4B	DAGLB	DHRS4
PP2D1	MAPK8IP1		EPC2	DCXR	DHTKD1
NOP16	PACSIN1		EPHB2	INTS6L	DHX32
SNRNP70	HOOK3		ERI1	DDX31	DLG5
DDX47	HSP90AA1		EXOSC4	DDX58	DLGAP1
EIF1AX	SNRNP70		EZH2	DENND4B	DMD
SOCS3	HSPB1		RAMAC	DERA	DNAJC25
TRIM41	PDIA2		TCAF1	DGKZ	DOCK1
LSM6	FKBP1A		FAM117B	DHDH	DPY19L3
DIRAS1	PARK2		FAM120B	DIAPH2	DTNA
RGS14	HNRNPR		FAM185A	DMXL1	DYNC2H1
ARL4C	SLC25A4		FAM89B	DNAJC1	ECH1
ZAP70	CHMP4C		FASTKD5	DNAJC13	ECHDC1
ARFGAP1	BRPF3		FAT2	DNASE2	ECHDC2
RSRC2	HNRNPH1		FBXO30	DNM2	ECI2
STXBP1	PTPN11		FLYWCH1	DNTTIP1	EDIL3
DDX55	SCRN1		FNBP1L	DOCK2	EDNRB
HINT2	SRSF4		FNBP4	DOCK8	EEPD1
C9orf43	BRCA1		FOXG1	DOK1	EFHD1
PHF7	UBE2D3		FOXJ3	DPP7	EGFR
MTRFR	MAPRE1		FOXK2	DTX3L	EHHADH
TCEA1	MAPRE3		FOXP1	EFR3A	ELMO2
SOX5	TRIM36		GABRA1	EHBP1L1	ELOVL5
__	HDAC3		GABRB2	EHD4	ENPEP
PATL1	GPM6A		GAD1	ELMO1	ENTPD2
RITA1	BAG2		GAR1	EML3	EPHB3
KLC4	MND1		CASTOR2	ADGRE1	EPHX2
ACO2	N		GDAP1	ENGASE	ERBIN
FLOT2	DNAJA1		GDPD1	ENO3	ETFA
CIRH1A	CDK5R1		GEMIN7	ENPP4	ETFDH
IER3	PSMC2		GLCE	ENTPD1	EVI5
ODF2	UBC		GLE1	EPDR1	F3
EIF1	TUBA1B		GPRASP1	EPX	FABP5
HK1	AK2		GPRIN1	ERAP1	FABP7
SECISBP2	NME2		GPSM1	ESYT1	FADS2
CDK17	GNPNAT1		GRAMD1A	EVL	TCAF2
ANKZF1	DENR		GRAMD1B	F11R	FAM168A
PTTG2	SMAD2		GRIA1	F13A1	FAM171B
APRT	RPL35		GRID2IP	OTULINL	PRXL2A
ATAT1	TCEB3		GRIN1	NIBAN1	FARS2
PYCR2	C7orf50		GRIN2B	CYRIB	FBXO2
FAM126B	CCDC124		GSE1	FAM76B	FDFT1
MMTAG2	FKBP3		GTF2E1	FCGR1A	FERMT2
TPH1	PA2G4		H1-10	FCGR2B	FGA
VPS33B	SCG3		HAUS3	FCGRT	FGD6
STK25	HSPC023		HECW1	FCRL2	FGF1
MLLT6	RPS26		HELLS	FERMT3	FGFR3
NUAK1	H1FX		HIRIP3	FES	FHL1
CCDC190	CUEDC2		HMG20A	FGD2	FKBP10
HMGB2	NMT1		HMG20B	FHL3	FKBP9
PTPN7	SERBP1		HMGB3	FHOD1	FLNC
DDX18	SRP14		JPT1	FLCN	FLOT2
IFRD2	MAP7D1		HP	FLI1	FMO1
HERPUD1	HNRNPD		HSPB1	FMNL1	FN1
CASZ1	ATXN2		HSPG2	FMNL3	FOLH1
LRRC59	EIF2S2		IGF1R	FUCA1	FOXRED1
FMNL1	YBX1		IGF2R	FYB1	FUT9
QKI	FUS		IGFBPL1	GALK2	GCDH
TTLL7	METAP2		IGHM	GALM	GCSH
CCNB1IP1	NSUN2		IGKC	GALNS	GFAP
BLOC1S1	C9orf78		IGSF3	GALT	GJA1
TAF9B	DYNLRB1		IGSF8	GANC	GLDC
OAS2	STAU1		INCENP	GBP6	GLIPR2
LATS1	STIP1		ING1	GBP7	GLUD1
NMT2	MTHFD1		INSM1	GBP6	GLUL
APEX2	EDF1		IQCB1	GDA	GNAO1
EPB41L2	EIF2S3		ISLR2	GDPGP1	GOLIM4
CWC15	ABCF1		ITPKA	GGH	GPAM
SSB	PRKRA		KALRN	GIT2	GPD2
TACO1	MAP2		KAT5	GLA	GPM6A
AICDA	G3BP2		KCNA4	GLB1L	GPM6B
NAT6	PDAP1		KCNQ2	GLS	GPR37L1
RPS20	KIAA1143		KCTD15	GMFG	ADGRG1
SENP2	G3BP1		KDM2B	GMIP	GPT
TCF19	NUDC		KDM4A	GMPR	GPT2
KIF2C	PABPC1		KDM4B	GNPDA1	GPX8
ECI2	HNRNPUL1		KDM5A	GNS	GRM3
TARBP2	DDX6		KDM5B	GOLM1	GRM5
C6orf201	UFD1L		KHDC4	GPNMB	GSTA4
MAPK13	HNRNPAB		KIAA1109	GPSM3	GSTK1
PRDX5	RTRAF		CIP2A	GPX1	GSTM5
RP9	PSMB5		SHTN1	GRN	GSTM3
FDX1L	MASP1		KIF11	GSDMD	GSTT1
RNPC3	SRPK1		KIF21B	GUSB	GSTZ1
LIG3	AHSA1		KIF22	Gvin1	GUCY1A1
MOB3C	PTGES3		KIF4A	HLA-A	GULP1
NPM1	NMNAT2		KIF5C	HLA-A	HACL1
MRPL34	YWHAE		KIFC1	H6PD	HADH
TCP10	GRB2		KLF12	HCK	HADHA
KLC2	TUBB1		KMT2A	HCLS1	HEPACAM
SPATA2	TOMM20		KMT2B	HEATR5A	HIGD1A
PRRC2B	PPID		L1CAM	HEXA	H3C1
LCP2	BAIAP2		LAMB1	HEXB	HMGCR
SURF2	NPTX1		LIG1	HFE	HMGCS2
ZW10	PSMD2		LONRF2	HGSNAT	HMGN1
TSSC4	GPR37L1		LPCAT4	HK2	RIDA
MYL5	RAN		LPGAT1	HK3	HSD11B1
BUD31	UBE2T		ADGRL1	HLTF	HSDL2
TRIM52	UBLCP1		PLPPR3	HMGA1	HSPA2
CCDC149	PKM		PLPPR4	ARHGAP45	HTRA1
FAM53A	CKB		LRCH2	HMOX1	IFT122
CELF2	GSTM3		LRRC8C	HPGD	IFT140
CEP57	DPYSL2		LSM14B	HPGDS	IGSF1
TRMT2A	ATP1A3		LUC7L	HPRT1	IKBIP
GAK	ALDOA		LYRM7	HS1BP3	IL6ST
STOML2	EEF1G		LZTS1	HTATIP2	IMMT
PPFIBP2	MDH1		MAB21L1	HVCN1	INPP5J
AVPI1	HSP90AB1		MAD2L1	IDS	IRS1
GAPDH	EEF1A2		MADD	IDUA	ITGA1
TAB2	GSTM5		MAP3K4	IFI16	ITGA7
SERPIND1	LDHB		MAP4K3	IFI30	ITIH5
ING2	TPI1		MAP9	IFI35	ITM2C
DEF6	GLUL		MAPK8	IGF2BP3	ITPKB
EIF5	CBR1		MARK1	IRGM	IVD
NOB1	CNP		MED10	IL16	JAK1
KCTD18	PGAM1; PGAM4		MED14	INPP4B	JAM2
BCL7C	GSTP1		MEIS1	INPP5D	KANK2
CTF1	ALDOC		MEX3A	IRAK4	KBTBD11
ZC3HAV1L	PPIA		MEX3D	IRF5	KCNJ10
FAM64A	SOD1		MGST3	IRF8	KCNN2
C9orf78	PGK1		MICU3	IRGM	C5orf15
ALDOB	CA2		MINPP1	ISG15	KCTD5
ZC2HC1A	MDH2		MKI67	ISOC2	KIAA0100
TIGD1	SNCB		AFDN	ISYNA1	MYORG
HP1BP3	GSTM2		MOAP1	ITGA6	KIDINS220
THAP3	GPI		MORC2	ITGAM	KIF1B
EIF3G	PRDX6		MPPED2	ITGAX	KIF1C
ARFIP2	ACO2		MRGBP	ITGB2	KLHDC8B
KIAA0930	SYN1		MSL1	ITGB3	KLHL25
STEEP1	UCHL1		MTSS1	ITPR3	L3HYPDH
SCYL1	CFL1		MTURN	ITSN2	LAMA4
ASXL1	GSTA4		PWWP3A	JAK3	LAMB2
SASH3	EEF1B2		MYO9A	KCNAB1	LAMC1
ANXA9	NEFL		MYT1	KCTD12	LATS1
POP7	GLUD1; GLUD2		NAPB	KHK	LCLAT1
GRB10	GAP43		NASP	KIF15	P3H1
SH3RF2	MBP		NCAPG	KRT31	LGALSL
CRIP2	ABAT		NCAPH	LACC1	LIFR
TASP1	ENO2		NCK2	LACTB2	LIMCH1
IKBIP	GOT1		NCOA2	LAMP2	LIMD1
LRRC8D	PRDX1		NCS1	LCN2	LINGO1
PSMC1	GOT2		NDUFA1	LCP1	LPP
ARL4D	YWHAG		NDUFAF6	LCP2	LRCH3
GOLGA4	PTMS		NEDD4L	LGALS1	LRIG1
FAM32A	CPLX1		NELL2	LGALS3	LRP4
RASL10B	VSNL1		NEUROD2	LGALS3BP	CARMIL1
RASL12	TUBB4A		NFIB	LGALS8	LRRC8A
TOB1	TMSB4Y		NFIX	LGALS9B	LXN
MXI1	PDXK		NOA1	LGMN	MACF1
EIF2S2	TPPP		NOL4	LIMD2	MAGT1
KRAS	DBI		NOSIP	LIPA	MAOA
EME1	ATP6V1A		NPTXR	LPCAT2	MAOB
DNM2	ARF3		NRDE2	LPXN	MAP2
C1orf115	PFKM		NRXN3	LRCH1	MAP4
COPS7B	GNB1		NSD1	IRAG2	MAST4
ZGRF1	PRDX5		NSG1	LRRFIP1	MAVS
APLF	EEF1A1		NSG2	LSM5	MBOAT2
MRPS24	CS		NSRP1	LSP1	MCC
CDKL3	NEFH		NT5DC2	LTC4S	MCEE
EPB41L5	ANXA5		NT5DC3	LTF	MFGE8
GADD45GIP1	HNRNPH2		NUP35	LY86	MGST1
TRIM63	SNAP25		OCIAD2	LYN	MICAL1
RPL31	PRSS3; PRSS1; PRSS2		OGT	LYZ	MICALL2
LACRT	TUBB		OLFM1	MAN1C1	MID1IP1
RASA1	YWHAH		OSBPL5	MAN2A1	MINK1
UNG	NRGN		PAK5	MAN2B1	MLC1
SPZ1	NEFM		PATZ1	MAN2B2	MMAB
OR2W1	CALB1		PAX6	MANBA	MMD2
RPUSD2	ITPR1		PAXBP1	MAPK14	MPC1
BBX	CAND1		PBK	MAPKAPK2	MPDZ
NUAK2	FSCN1		PBRM1	MBNL1	PALS1
ACSL4	HK1		PBX1	MEF2C	PALS2
RPF2	INA		PBX3	MGAT1	MRAS
DLGAP1-AS2	RAB10		PCDH17	MGAT2	MSI2
C11orf52	DYNLL1		PCGF2	MGMT	MTHFD1
USE1	PFN2		PDE4DIP	MKNK1	MTM1
CDKN1A	PPP3R1		PDP1	MOB1A	MMUT
HIST1H2BM	CLIC4		PFDN1	MORC3	MYH11
EPB41L4A	PTMA		PFDN6	MOV10	MYH14
ZADH2	TXN		PHC1	MPEG1	MYL9
GYG2	NPM1		PHC2	MPO	MYO10
PAK4	SYT1		PHC3	MPP1	MYO6
ARHGAP24	PLP1		PHF14	MRC1	NACC2
DCLK1	ARHGDIA		PHF20L1	MROH1	NADK
PCBD2	HNRNPU		PHF8	MSN	NADK2
FAAP24	KRT6B; KRT6A		PHIP	MTHFR	NAPRT
PDZD4	SYN2		PIAS2	MTHFS	NAT2
DHX58	PCP2		PIAS4	MTMR6	NCAM1
MAPKAPK3	LDHA		PLG	MTR	NCAN
DFFB	HPCAL1		PLXNA2	MVP	NDE1
DYRK2	NOA1		POGZ	MYH9	NDRG2
RPS9	MT3		POLA1	MYO1C	NEBL
NFKBIB	AK1		POLA2	MYO1E	NES
LNX1	GSN		POLR2D	MYO1F	NGEF
CD74	CAMK2G		POMGNT2	MYO1G	NHSL1
ECH1			POU3F4	MYOF	NLRX1
RPS12			PPFIA2	NAAA	NQO1
GPANK1			PQBP1	NAGA	NRBP2
CPLX2			PRDM8	NAGK	NRCAM
BCAR3			PRIM1	NAGLU	NRXN1
GALK1			PRKAR1B	NAIP	NSDHL
PADI4			PRKCG	NAT1	NUDT12
PAK6			PRKRIP1	NCF1	NUDT19
RPS16			PRMT8	NCF2	NUDT2
BIN1			PROX1	NCF4	NUDT7
COIL			PRR12	NCKAP1L	NWD1
TLE3			PRRC2B	NECAP2	OAT
PDE6H			PSD	NEK6	OPLAH
GPT2			PSME4	NEK7	OXA1L
ANKRD50			PTPRM	NEU1	OXNAD1
AIMP1			PYCR1	NFATC1	P4HA3
PPP1R14A			QSER1	NFATC2	PACSIN3
MPP3			RABIF	NFKB1	PALLD
GORAB			RAI1	NFKB2	PAPSS2
C2orf49			RAI14	NFXL1	PAQR4
MKNK1			RALYL	GNL2	PARP12
ETV3			RASGRP2	NHLRC3	PARVA
PAPSS2			RB1	NME4	PBXIP1
SMAD3			RBFOX1	NMI	PCDH10
MTG1			RBFOX2	NPC2	PCDHGB6
TSPYL1			RBFOX3	NPL	PCP4L1
CLEC3B			RBM15B	NT5DC1	PC
ACTR1B			RBM38	NT5E	PDE1B
SPANXN3			RBM4	OARD1	PDGFRB
MCM7			RCOR2	OAS1	PDLIM3
BLOC1S2			RELN	OPHN1	PDLIM4
GTF2E2			REM2	OSBPL11	PDLIM5
GTPBP1			RFX3	OSBPL9	PDZD11
FANCI			RIT2	P2RX4	PEAK1
MESDC2			RNASEH2B	P2RX7	PEX2
GBA2			RNF214	P2RY12	PFKM
MRPL49			RNFT2	P2RY13	PGM5
PRRC1			RPS19BP1	PACSIN2	PHACTR4
MLX			RRM2	PALD1	PHGDH
BTF3			RTN1	PAOX	PHKA1
DDX43			RUFY3	PARP14	PHKB
CSNK1G2			RYR2	PARP3	PHKG1
ADRM1			SAP130	PARP9	PHYHIPL
RPL36			SCAI	PARVG	PIPOX
HSPBP1			SCG2	PCTP	PKD2
DDX42			SCMH1	PDE3B	PLA2G7
PLEKHG2			SEMA7A	PEPD	PLCB3
BIK			SENP3	PFKFB3	PLCD4
AMOT			SENP7	PFN1	PLD2
TCP11			SERPINC1	PGGT1B	PLEC
AFAP1L2			SERPINI1	PHKA2	PLS1
ADD2			SETD2	PHYHD1	PLTP
CUL3			SEZ6	PIK3AP1	PLXNB1
GOSR2			SEZ6L2	PIK3C2A	PLXNC1
MED8			SFSWAP	PIK3CD	PMM1
SH3GL2			SGTB	PIK3CG	PNPLA6
SMAP1			SHANK1	PIK3R6	POMT1
DDRGK1			SHANK2	PIP4K2A	PON2
PAK2			SIN3B	PKN1	PLPP3
RPL41			SIPA1L1	PLA2G15	PPFIA1
MRPL10			SIRT6	PLA2G4A	PPIC
ZNF622			SLC12A5	PLCG2	PPP1R1A
NR1D1			SLC25A22	PLCL2	PPP1R3D
DDX17			SLC25A27	PLD3	PPP2R2B
DNAJC8			SLC32A1	PLD4	PPP2R3A
SP2			SLC35E1	PLEK	PPP2R5A
ZFYVE1			SLFN13	PLEKHO2	PRDX6
ZNF365			SMARCA5	PLIN2	PREX1
ABLIM1			SMARCAL1	PLOD1	PREX2
AURKB			SMARCD3	PLOD3	PRKD1
RASGRP3			SMC4	PLSCR3	PRODH
IQCH			SMC5	PLXDC2	PROM1
ASXL2			SMG1	PMM2	PSD2
FNDC3A			SMG7	PNP	PSPH
KCNAB3			SMG8	PNPLA7	PTDSS2
TRIR			SMPD3	PNPO	PTN
C1orf174			SMPD4	PON3	HACD3
RGS5			SOBP	PPT1	PTPMT1
OSBPL11			SOX4	PPT2	PTPN13
LYRM7			SP9	PRCP	PTPRA
MSL3			SPC25	PRKCD	PTPRF
TRAF3IP1			SPEN	PRORSD1P	PTPRG
LOC541472			SPHKAP	PRPS1L1	PTPRZ1
BLOC1S5			SPIN1	PRPS2	PXMP2
PNKD			SPOCK2	PSMB10	PXMP4
__			SRSF12	PSMB8	PYGB
CRADD			SS18L1	PSMB9	RASA2
EEPD1			SSH2	PSME2	RASGRF1
CLK3			ZNRD2	PTBP3	RAVER2
BAIAP2			ST18	PTGDS	RCN2
LARP4			ST7	PTGR1	RETSAT
SART1			ST8SIA3	PTGS1	RFTN2
MRPS18A			STAU2	PTK2B	RGS20
SOCS5			STMN1	PTPN18	RGS7
RGL1			STMN2	PTPN6	RHBDF1
AGPAT3			STMN3	PTPRC	ROMO1
ZHX2			STRBP	PTPRJ	RSPH4A
STK40			STX1A	PTS	RSPH9
ARHGEF40			SUDS3	PUS10	RTN3
MRPL28			SUGP1	PYCARD	S1PR1
KIF3A			SUGP2	PYGL	SAG
TAF6			SUV39H2	PYROXD2	SAR1B
DYNLRB2			SUZ12	RAB11FIP5	SARDH
LAP3			SYNE2	RAB27A	SASH1
ABCF1			SYNGAP1	RAB32	SCD5
CCNB3			SYT5	RAB35	SCP2
ARMC1			SYT6	RAB3D	SDSL
FUBP3			TACC3	RAB3IL1	SEC14L2
ISL1			TANC2	RAB43	SEMA6D
GLRX5			TBC1D7	RAB8B	SERHL2
PTP4A1			TBR1	RABEP2	SERPINH1
BYSL			TCF20	RAC2	SFXN5
PCIF1			TCF4	RAP1B	SH3BGRL2
RPL23			TDRD3	RAP2C	SH3PXD2B
UTP23			TEAD1	RASA4	SIGMAR1
UCHL5			TERF2	RASAL3	SLC12A4
TRAPPC2L			TET3	RASSF4	SLC13A3
ORC6			TEX30	RBM34	SLC14A1
RNF32			TGFB1	RBM47	SLC1A2
ROPN1L			TIAM2	RCSD1	SLC1A3
RAP1B			TIMELESS	REL	SLC1A4
ITGB3BP			TLE3	RENBP	SLC20A2
SHOC2			TLK2	RFTN1	SLC25A18
ZNF684			TMEM132A	RGS10	SLC25A20
LIMA1			TMEM35A	RGS19	SLC25A42
PRKCI			TNRC6C	RHOG	SLC27A1
NFYA			TOMM5	RIPK1	SLC2A1
TTPA			TOP2A	RIPK3	SLC30A1
SMIM11			TPX2	RNASEL	SLC30A10
NBPF3			TRIM33	RNASET2	SLC38A3
LARP1B			TP53I11	RNF213	SLC39A12
POGK			TRRAP	RNPEP	SLC4A4
RBM42			TSC22D2	RP2	SLC6A1
DEDD			TTC26	RPL37	SLC6A11
IMP4			TTC9B	RPS6KA1	SLC6A17
MAGEH1			TUBA8	RPS6KA4	SLC6A9
BCKDK			TUBB3	RRAGA	SLC7A10
HADH			TYMS	RUFY1	SLC7A2
TPD52L3			UBASH3B	S100A11	SLC9A3R1
PLEKHO2			UBE2C	S100A8	SLITRK2
TGFBR2			UBQLN1	S100A9	SMDT1
ADH5			UGGT2	SALL1	SMIM8
CDK3			UPF2	SAMHD1	SMPD2
ZNF22			URB1	SASH3	SNTA1
TBCC			USP22	SCAMP2	SNTB1
SERP1			USP28	SCLY	SOAT1
MED24			USP29	SCPEP1	SORBS1
SF3B6			USP3	SERPINA3	SORCS2
HS3ST1			USP48	SERPINB1	SOX2
CCDC106			UTP23	SERPINB6	SOX21
AIFM3			UTP3	SERPINB6	SOX9
FIP1L1			VEZF1	SERPINB8	SPARCL1
ATF2			VKORC1L1	SFXN2	SPIRE1
DPY19L2P1			DCAF1	SGPL1	SPTAN1
NEDD9			WDHD1	SGSH	SQLE
PHYH			WDR47	SH3BP1	ITPRID2
LUC7L2			WDR74	SH3KBP1	STON2
CSNK1D			NSD2	SHC1	SUCLG2
RAB40B			WIZ	SIAE	SUOX
MRPL35			XXYLT1	SIPA1	SYNM
CCSER2			YRDC	SIRPG	SYT11
TFPT			ZBTB18	SKAP2	TACO1
CCDC59			ZC2HC1A	SLC12A7	TAGLN
MRPL11			ZC3H13	SLC15A4	TBC1D10A
ZNF2			ZNF280D	SLC25A24	THEM4
IFIH1			ZNF292	SLC25A45	TIMM21
TRIM40			ZNF362	SLC29A3	TJP2
SETBP1			ZFP37	SLC35A3	TM7SF2
DMD			ZNF532	SLC7A8	TMED1
ZNF410			ZFP62	SLC9A9	TMEM176B
ATP5H			ZNF644	SLK	TMEM229A
ERG			ZNF700	SLMAP	TMEM259
RSRP1			ZFPM2	SMARCD2	TNC
HBG1			ZMYM2	SNX17	TNKS1BP1
GJB1			ZMYM3	SNX2	TNS1
ATG16L1			ZNF143	SNX29	TOM1L1
UBE2E2			ZNF148	SNX5	TOM1L2
HIST2H2AA3			ZNF22	SNX8	TPM2
POLE3			ZNF280C	SNX9	TPMT
DENND6B			Znf423	SORD	TRAF3
PPP1R8			ZNF521	SPCS3	TRAK1
FAM133B			ZNF536	SPG11	TRIM9
TK1			ZNF609	SPG21	TRPM3
GYS1			ZNF668	SPI1	TRPS1
SIVA1			ZNF704	SQOR	TSC22D4
LMNTD1			ZSCAN21	SRSF6	TST
BMX				ST3GAL6	TTC21B
HNRNPA1				STAB1	TTC9
UBE2S				STARD3	TTYH1
COL14A1				STAT1	TTYH3
COX6A2				STAT2	TULP3
HOMER3				STAT5B	TXNRD3
HBS1L				STAT6	UACA
ZNF574				CSTA	UBE2F
MND1				CSTA	UGT1A6
GABPA				CSTA	UPP1
SDC1				STK10	UQCRHL
KLF12				STK11IP	USP54
ALDH4A1				STK3	UTRN
LARP6				UBASH3B	VCAM1
DDHD2				STXBP2	VCL
ULK4				STXBP5	VEZT
MOB1A				SULT1A1	VHL
BMPR1B				SUMO3	VIM
ATF6				SYK	VPS13D
PHF20L1				TAOK3	VTN
TIPIN				TAP1	VWA8
ENTHD2				TAP2	WASF3
GNL2				TAPBP	WDR19
CHGB				TBC1D13	WDR35
TBPL1				TBC1D22A	WIPI1
PRSS23				TBXAS1	WWC1
EIF2B5				TCIRG1	YAP1
ECHDC2				TFE3	YES1
ARPC1B				TGFBR1	ZCCHC24
WASH2P				TGFBRAP1	ZHX2
DUS3L				TGM2	ZHX3
SLC4A1AP				THEMIS2
SPX				TIFA
ZSCAN1				TK1
CCDC60				TLN1
ACBD6				TLR2
KCNN3				TLR3
NUSAP1				TLR7
PDE4D				TLR9
NECAP1				STING1
PIP4K2C				TMEM63A
DCDC2				TMSB4Y
NOL7				TNFAIP8L2
ADAT2				TOR3A
TWF1				TOR4A
BCAT2				TPD52
SIRT7				TPM3
OLFML2A				TPP1
TBC1D7				TPST2
RNF41				TRADD
MAP1LC3A				TRAF3IP3
ANKS6				TREX1
SMAD1				TRIM14
CAPNS2				TRIM21
PHGDH				TRIM65
ECHDC1				TRMT2A
HDAC4				TRPV2
VPS37C				TSPAN14
PPAN				TTC39B
PSMA1				TUBB6
PCK1				TWF2
ENKD1				UAP1L1
ARNT2				UBA7
CACNB1				UGT1A6
PSMD11				UNC93B1
MAPK7				USP25
ZMAT4				VAMP8
CSNK1E				VASP
HSPB7				VAV1
GPKOW				VPS13C
ELK3				VPS26A
DCTN6				VRK2
POLR2K				VWA5A
XAF1				WAS
CDC20				WASF2
OCEL1				WDFY2
MX1				WDFY4
MORF4L1				WDR55
GFAP				WWP2
MYBBP1A				ZBTB8OS
IL15				ZC3H6
CTNND1				ZC3HAV1
VCY1B				ZFHX3
PTPN12				ZFYVE26
CCDC115
SRRT
RNMTL1
RUSC1
TSPY2
ACAD10
FGF16
CCDC15
SYCP2L
ACLY
ENO3
ATP5C1
FKBP1A
OTX2
SAMHD1
PNKP
HEYL
RPS6KB1
CCNL1
HDDC3
PLA2G4D
RPS11
MTURN
CHKA
FCHO1
PACRG
TTK
DNAJB1
C3orf36
STK17B
AAMDC
DPY19L2P4
STAU1
RRP15
BRD3
SIRT5
DDX1
CAAP1
RBM8A
CSNK2A1
LARP7
HIST1H2BA
NME3
ZNF740
SYK
TCP11L1
EMG1
PPHLN1
PLEKHJ1
KRTCAP2
AK4
BEND5
CMAS
ZMYM3
PRR14
CARF
PLSCR1
RPL34
KIAA1191
ITGB1BP1
TSSK2
FGFR2
LOC254896
MMGT1
SYT6
LINC00982
ATP5A1
SPG20
FSD1L
DRAP1
ZRSR2
HRASLS5
SRSF3
SKA3
GAS2
KCNK5
NELFA
USP2
YWHAB
HMBS
C14orf93
RCAN1
LETM2
BLOC1S6
LMX1B
TSSK6
CMTM2
CAMKK2
DIDO1
NAA25
SGK2
SRSF8
HIC2
SPATA4
ZFC3H1
PHYHD1
SYNCRIP
ABR
NECAB3
CDCA7
PSMA5
SND1
ASS1
THAP4
CAMK1D
PHACTR4
MAPRE1
FBXO38
ARAP1
LOC401068
SIK2
SETD3
ZNF343
MARCH10
HBZ
CDK5R1
RGS1
SRR
LAD1
MURC
ADARB1
MYOZ1
KANSL2
SUPT4H1
ZSCAN5A
CHRAC1
PAIP2
PAGR1
UPF3A
EXOC3
HMGCS2
SNX1
LOC554207
TBC1D9B
PDPK1
ZCCHC17
FKBPL
TOM1
CLDN16
ABHD11
URI1
SP140L
RLBP1
TARP
WARS
EXOSC3
DKFZP434K028
MAT2B
SAE1
DYRK1A
ELF2
PRKCD
MB
TBCD
FAM90A1
HELLS
NUMB
DNAJC4
STIP1
CENPI
CSNK1G1
TICRR
CINP
ZNF35
TPI1
GNAZ
STK33
E2F6
TMOD2
NOL12
ICK
TTC23
PAK1
DECR1
HAGH
RPL37A
SULF1
GPAM
DDX10
YWHAZ
CCZ1B
DPCR1
ANKS4B
MAK
DZIP1L
ABCB7
UBAC1
NIM1K
TFPI
SLC7A1
AGFG1
VAC14
NNMT
PPP3CC
NR1H3
ZSCAN16
NEIL1
CFDP1
RAB39A
DECR2
CPEB1
PRSS33
FILIP1
PRPSAP2
ACO1
OARD1
WASL
PPIL2
KIFC1
CCDC88C
SLFNL1
SSTR2
FAM184A
C18orf21
SF3B2
CFAP58
H1F0
PHF8
DUSP12
UBL4A
GIMAP5
POMZP3
BEGAIN
AKT1
SOX7
BEND2
SPSB2
GPN2
FIBP
TNIP2
SPATS2
KLHL32
ZCCHC8
TEX44
ING3
WWC3
METTL2B
RPL37
IFI16
LETMD1
NUDT16L1
SSBP3
EFS
TSKS
ATPAF2
TRAIP
MAPRE2
MAPK11
EIF2B2
C22orf46
ANKRD36BP1
ETNPPL
DUSP4
SAR1A
LIN7A
PSMD4
VPS41
BCL2L13
MRPL24
FAM212B
ARL6IP6
TMEM53
SLCO2B1
DLGAP5
CENPQ
RPS26
MEF2D
USP39
KLF8
DYNC1LI2
ERH
INIP
MLLT3
CHEK1
CCL26
PCDHGA12
RCOR3
ACSL3
ODF2L
COPZ1
METAP2
MARS2
PLBD1
PCK2
YTHDF2
RCDG1
RBX1
SUSD3
METTL16
LIMD1
MRPL27
POLH
POMC
IMUP
BCL2L11
BHLHB9
ACY1
PPP2R5C
NEK11
PLEKHF2
IL26
IGSF10
HOXC6
CDC7
PPP1R17
STK26
TARDBP
OLFM1
SRPK2
SIGIRR
KLF6
PWP1
LENG1
RASGRP2
VWA5A
FAAH2
RIOK2
CAPRIN1
RSU1
ZMAT3
GNAT2
TP53TG1
MCC
FAM50A
RASA3
ARHGAP9
BHMT2
RIT2
CHTOP
CCNG1
IFT81
MRPS6
TXNDC5
OR7A5
PRKRIP1
LOC142937
DGCR6
SLX4
LRRC42
FBF1
NDUFB1
PARD6B
FRMD8
CDC25A
RAB14
TAF9
C3orf33
TRIM44
GIMAP8
AHDC1
ECI1
NPL
MRPL53
URLC7
IK
QARS
FAM19A4
C11orf53
DTWD1
NDUFB6
CDK2AP2
GSTA3
__
ZFAND5
FTSJ1
SMURF1
SNRNP35
MTMR14
ZXDC
SCD
PTK2
CDC42EP4
NXT2
FRG1B
MBD1
DSN1
RUFY3
PUSL1
VAMP3
ORC3
KLF4
KCNJ5-AS1
FBXL7
ZCCHC12
IL18RAP
NDP
MROH8
AGAP1
CDKN2B
SERPINB2
TEX2
PROSER2
CLP1
FHL2
MOBP
NOVA1
TET3
PKM
ZC3HAV1
PRPF4
RPS6KA6
OR4D6
LOC403312
TCL1B
TOMM5
IRF2
CCT7
ZNF720
MEOX1
HBD
IGSF6
NMNAT1
TBC1D3P2
CDK5
LURAP1L
AIMP2
ZNF839
HIST1H4I
RBM4B
ARHGAP17
DNAJB6
TRAP1
PSME1
MRPL3
ATG12
GPR78
VPS29
S100A16
CHURC1
EIF6
LIPT1
LGALS2
HIGD2A
HOXB7
TERB2
ASB6
MVB12A
LIMS2
DNALI1
CCDC33
EOGT
HIST2H2AB
EPB41L1
LMAN1
FAM212A
EAF1
OSM
IGHM
MEIS2
MICU1
SENP1
LAMC1
GPATCH1
RPL3L
PCYT1B
ATP6V1E1
ZNF23
CHCHD6
SLC35B1
SRSF1
ESRRG
PRICKLE2
CXCL16
RTKN
TRAM1
DPCD
RAI2
POLI
DENND1C
PTBP3
CLUAP1
HINT3
FAM47B
OXSR1
ARMC9
HMBOX1
PHLDA1
C8orf33
EP400NL
TAF7L
HMG20B
VHL
NARF
MCFD2
CTSB
SCAMP3
STRIP2
MCM5
QPCTL
USP6
TP53TG5
AGR2
SLC41A3
CELF4
OLFM3
CD36
ICT1
C3orf20
PIBF1
COPB1
GSPT2
CENPT
TAGLN2
RAB43
CCNE2
MRPS2
TGIF1
USP12
CD58
USP6NL
TCN2
GABRA4
PDSS2
APOA1
COPS5
IARS2
AHSA1
OPA1
SGK3
LPL
MED19
TNNT2
RPS14
UBE2G1
PSME2
CDIPT
KIAA1143
RNF183
CD300LF
TMEM126B
DGCR8
ALKBH7
AAK1
FOXI1
FMNL2
GALE
PARVG
FERMT3
WARS2
ZWINT
GATD3
LFNG
TRDMT1
COL4A6
SOD2
CCDC144NL
DERL1
SRPK1
AK1
KCNMB2
TCEANC2
NECAP2
KLF7
DCTPP1
RAB11B
ARMC7
IDO1
POLL
SDCCAG3
MRPL20
MSMB
CCDC40
LY86
VAPA
WDR45B
CRACR2B
RAB10
COMMD2
RNF115
SYF2
ACTL7B
IL7
SULT1A3
GSTA1
ANKRD39
CIART
DDX20
MCM2
GPR61
H2AFV
WDR88
PTGDR
CGB
TIMM17B
CMTM3
DGUOK
TPRA1
ERVFRD-1
LINC00341
PSAT1
ORC4
NDEL1
ORMDL1
BAALC-AS2
PPP5C
TRAPPC3
MTFMT
S100A8
VTA1
USF1
PPP1R3C
GAL3ST1
SMARCB1
BNIP1
TBX22
PLRG1
NME8
MDM4
IPO4
EXOSC1
RALGPS1
DIMT1
GTDC1
COX4I2
RETSAT
RXFP3
MPV17L
NDUFA2
POLR2F
__
SKAP2
RUVBL2
AFG3L1P
ALDH8A1
ARHGDIB
RAB1B
CFAP298
KIAA0825
NRIP1
MRAP2
HAPLN1
CAMKK1
TGM2
CELF1
TNFSF14
DSCR9
RAB8B
ANXA8
CDK18
PIP5K1A
SRSF9
RIMS4
THAP7
FP6578
GAGE1
POMGNT2
DEFA6
IREB2
PCDHGC3
CERK
WASH3P
PARP3
SH3BP5
HSPA9
UGCG
CLASRP
CCDC28B
MITF
RAB7B
SNX21
GNLY
PCDHA7
MAP2K3
SERAC1
DNAJB14
WDR45
SHMT2
KRT36
TRMT1L
TPMT
DIEXF
GEMIN8
RAB5C
GTF2E1
NAPA
CDK4
STOML1
FAM131C
ANKRA2
GUCD1
AGER
SUB1
C19orf18
DNAJC12
RPA4
GRAMD4
ALDH2
PGM3
ETFB
COLEC12
PPP6R2
ACKR2
PCDHGC5
MAPK10
RAB38
KIAA1841
PPAP2B
ETHE1
NMNAT2
PIKFYVE
GUCY1B3
OPA3
PLA2G4C
CD300LB
ZDHHC23
PFKL
NXF2
SPINT2
PUS7L
TRIM69
ZNF483
CUL4B
RNF34
EIF4E
SNAI2
ASCL3
C7orf31
HMGB4
NECAB1
REG1A
PIK3R5
ADAD2
CAPSL
MYOT
BIN3-IT1
ASGR1
C1D
APOBEC3G
GSTO1
RPS27A
ARF6
SEC24C
PPP2R4
CRHR2
SPAG6
RAB26
HCFC1R1
RBM39
CCL13
NAT2
NDUFS4
RPS18
ZC3HC1
FMNL3
KIF4A
VIPR2
KLK7
ZKSCAN1
NUDT9
CBFA2T2
PPIA
SYNJ2BP
IFNW1
TRAF6
MIER1
C3orf62
UBE3A
WDR89
MXD1
EBF4
SPIC
KCNE1L
SRSF6
ZCCHC6
L3MBTL4
YAE1D1
ANXA2
PLK2
ANKS1B
ZSCAN18
GGA2
DCUN1D2
SH2D1B
CDPF1
GSDMB
SLC1A1
FERMT2
VPS37A
TSNAXIP1
P2RX6
MRRF
GAPDHS
INTS12
C1orf64
EIF3M
OBFC1
ASPH
KAT7
ETV5
HYPK
EPHA2
LGALS3
SPC24
SLC48A1
VASH2
KPNA2
CLDN3
TMEM97
ARRDC1
ACAA2
ANKRD13D
CDK7
LANCL2
YPEL3
DYNLT1
TIGAR
RWDD2B
PDE1A
C6orf118
ADH4
ALB
GNB5
EIF2A
PSMD5
CFAP53
PGM1
SERF1A
AEBP2
TBC1D20
ARCN1
USP5
RSPH3
CDKL2
CCDC107
RD3
UGGT2
TSPAN5
TMX3
FUCA1
AP2A2
ARPP19
C19orf12
MPI
GRHL2
CCIN
RSPH10B2
SUN5
EEF1B2
PHAF1
PYROXD1
TNFAIP8L1
CLDN20
PIK3R2
POLDIP2
TCEA2
NLRP2
LRRC1
NOL11
RAB35
FGFBP2
CHEK2
NARFL
ISOC2
UBE3C
BRMS1
TANK
BET1L
SRRM2
PLCD4
FAAP100
CSTF2
IFI6
R3HDML
FKBP5
NGLY1
OXSM
MKKS
FOXJ2
MCTP2
MAD2L1
RBPJ
ARL5A
FAM151A
CAMKV
AFG3L2
TEX37
MEST
PARVA
GLOD4
PTMS
MCEE
MED11
BDH1
FAM127B
FAM127A
INPP5B
LLPH
DNAH14
SDF4
GNRH2
CSRP1
NAV1
DEPTOR
CTBP2
NDUFA4
EMC8
ASMTL
HBG2
BCL11A
TSPAN13
CYB561D2
PEX2
MMP12
OSTF1
CHMP3
MTERF4
RRAGB
UBL3
DHRS7B
PDS5B
CDCA3
RBPJL
HAVCR2
TUBB
TAF11
UBXN7
LP4947, PTD012
CISD2
HIST1H2BB
STK11
STX11
LINGO2
HIRIP3
CXXC4
MARCH3
NOC2L
SMYD3
AKT2
RAB28
UXT
ACSBG1
RGS18
NNAT
DUSP21
ST3GAL6
SKAP1
C1orf112
FITM1
NAGA
FAM122A
CLIC3
ZDHHC7
MAP2K4
IRGC
STAT5B
FAM160B2
KIAA0513
TMEM175
ATL3
MOB1B
SSH3
DAPK2
ERC1
COA5
IL1B
PELI3
PRPF38A
GORASP2
FAM214B
BRF1
PDZK1
RING1
GTF3C6
RASSF8
RPA2
TEK
LOC90768
PFKFB1
POLR3C
HCK
ARL8B
SYT17
FN3KRP
MAGEA4
FAM213A
ROR1
KLK9
HSPA2
JAGN1
H2AFY
IGF1R
WAC
ETS1
BDNF
STARD10
TMCC2
CIAO1
CNPY2
TRIM16
MAB21L2
LAIR1
EFHD2
SPATA7
DNAAF2
KISS1
PRKAB1
GLB1L
TLL1
ART4
GNA12
CCDC14
METTL8
NUP50
KPNA4
FAM3B
RPS6KA5
RFWD3
SNURF
CAMK1
SMG5
FYCO1
TIMMDC1
SIX2
OTUB2
CHID1
GGCT
CCND3
ARID3B
EXOSC7
MRPL52
UBE2DNL
ODAM
NME6
PHLDA3
VPS35
NDUFA5
SNAP25
DCXR
INTS3
CALCOCO1
TBCK
PAEP
RNASE11
MYL10
TNFRSF14
PABPC3
CNOT7
ALOX5
TMEM35
TTLL6
GNA15
RABL3
METTL25
LYPLA2
LOC554223
ORMDL3
INS
TMOD4
GALNT12
CFHR2
TCP11L2
ZNF75A
PPP2R5E
SNRNP40
FCGR3A
NTM
AP4S1
SH3BGRL3
PRKCG
NOS1AP
ZNF581
KPTN
SLC17A5
MAST2
ALDH7A1
VAT1L
MTERF3
ANXA5
CASP4
PARP15
EPS8L2
WNT4
GADD45G
BTK
PCBP1
CASC4
HAUS6
ZFP36
RNF11
PTK6
CARS
TAP2
SPATA46
ZEB2
FLCN
MINA
MSTN
GPR12
TBC1D21
NUDT16P1
DPP3
TCEAL8
PIGG
UGT1A10
RNF138
CXCL14
DTD2
PTGIS
GTPBP8
PTPRO
NDUFAF7
MED9
CIRBP
AGFG2
SPINK6
RNF185
ARHGEF5
TMEM255A
SCO2
MS4A2
IFNA16
RPS21
TIPRL
PQBP1
RIOK1
CACNG2
EIF3F
MSI1
ILRUN
RBCK1
CYP20A1
ANKRD45
NMRK1
RAD51C
CACNG3
NXPE3
APITD1
HCP5
CYB5B
OSBPL5
ACAD11
MBNL1
RASSF3
SLC2A2
ABHD10
ANP32B
DHRSX
ACYP1
DGLUCY
MAG
TNFSF13B
MOGAT3
OSTCP1
KRTAP10-7
RCBTB1
DIO3
TRIB3
PNPO
BCL2A1
RAB27A
RAPGEFL1
ZFYVE16
KLK2
PLS3
DRAM1
SF3A3
CAMKMT
ACTL7A
HPGD
ARFGAP3
RAB2B
PDK3
CCBL1
P2RY2
CATIP
TRIM47
DCAF7
DENND9, DENNL72
__
SGCG
GIMAP6
MTCP1
OCIAD2
APEX1
POU2F1
CHAC2
NDUFB3
AIDA
CNDP1
ACTL6B
TRIM39
DIXDC1
EBP
LIMK1
RNF151
SLC38A2
ITGA6
PAXX
OLFM4
NLN
AREG
DUSP3
PDCD7
VTN
NTRK3
MTRES1
ICAM3
FAM200A
FOXS1
ACBD4
AKAP1
SPEG
PSMB4
SLC22A6
IPO9
ATG13
CCT8
HAUS8
TRIB2
ODF4
ADI1
LSMEM2
MRPL48
HRASLS
IFNA5
MAPK8
DMKN
CDKN2D
PRDX2
PAAT
RAB3D
TMEM267
FSIP1
MYL1
VSIG4
ATXN3
CEACAM6
IL1RL1
ATRAID
MED30
ETV4
TRIML1
PPARG
IFNA8
KCNIP4
TMEM261
NAAA
CEP250
ATG7
HIKESHI
NMRK2
NUP62CL
PASD1
ZNF322
RPS25
ARMCX3
POLA2
ATF4
CHAF1B
PDZD9
KCNJ10
BSND
KIR2DL3
SERTM1
FAM134B
LSMEM1
CFAP299
PIGO
CLEC2B
KCT2
TMEM183A
SCAND2P
LPAR3
LINC00663
CST2
PLCD1
COX4I1
CTNNB1
JTB
C1orf105
GOSR1
VDAC2
BOLA1
MAIP1
IARS
EVI2A
USP48
PDIA3
EPHB4
ATCAY
TBK1
PBRM1
COQ6
PDYN
TRAPPC4
FBXW9
SPRR4
TMUB1
DNAJC19
TMEM180
RMND5A
PLA1A
HERC2P9
PPP1CC
DHX16
PIM1
PKNOX1
NDUFS2
STOML3
GNPTAB
FAM3A
PDDC1
ANGPTL7
NAALADL2
DLK2
PSMA7
A2M
CDC37
EXOC6
MAST1
ECSIT
IFIT3
hsp16
env
MAPK8IP1
FOS
PCBD1
JUN
MDM2
RANBP9
LRP1
APPBP2
SNX17
CUL7
QRICH1
RNF2
EGFR
UBE2I
GSAP
SORL1
TMEM30A
USP25
FBXW11
TMEM216
XRCC3
CASP3
CASP6
MAP3K5
NEFL
TGFB1
TGFB2
PTGS2
NF1
KDR
PTPN2
TMEM30B
F11
IL20RB
APBA3
CLEC12A
HS2ST1
QTRT1
TRIM25
TES
ORF47
HNRNPL
CLU
VCP
ESR2
PSEN1
TGOLN2
BET1
KIAA1429
ITGB3
PLP1
KCTD16
FLRT3
NRAS
BMH1
BMH2
NDUFS6
NDUFS3
PLAT
Dppa3
GRIN1
GRIN2A
[truncated: 294 more rows]

## Sheet: Table b. SynGO
Table b. SynGo analysis from 178 DEP (dataset version: 20210225).
GO term ID	user interface reference code	GO domain	GO term name	GO term name - hierarchical structure	GO parent term ID	GSEA p-value	GSEA 'gene cluster' FDR corrected p-value	GSEA count foreground/input	GSEA count background	genes - hgnc_id	genes - hgnc_symbol	genes - your genelist input
GO:0045202		CC	synapse	synapse		1.03167e-05	0.000103167	27	1082	HGNC:3758;HGNC:9388;HGNC:29647;HGNC:10377;HGNC:10386;HGNC:10310;HGNC:10410;HGNC:2095;HGNC:10304;HGNC:5045;HGNC:8912;HGNC:533;HGNC:1426;HGNC:12669;HGNC:543;HGNC:17056;HGNC:862;HGNC:12643;HGNC:25380;HGNC:13724;HGNC:2171;HGNC:9501;HGNC:9668;HGNC:24596;HGNC:2157;HGNC:2666;HGNC:3277	FLOT2;PRKAR1A;MAGI3;RPLP2;RPS13;RPL18;RPS23;CLU;RPL13A;HNRNPL;PHB;ANXA1;CADPS;VDAC1;ANXA5;RPH3A;ATP6V1G2;VAMP2;TMEM163;ATP6V0D1;CNTN1;CYTH1;PTPRD;DYNLL2;CNN3;DAG1;EIF3E	FLOT2;PRKAR1A;MAGI3;RPLP2;RPS13;RPL18;RPS23;CLU;RPL13A;HNRNPL;PHB;ANXA1;CAPS;VDAC1;ANXA5;RPH3A;ATP6V1G2;VAMP2;TMEM163;ATP6V0D1;F3;CYTH1;PTPRD;DYNLL2;CNN3;DAG1;EIF3E
GO:0097060	A1	CC	synaptic membrane	├─ synaptic membrane	GO:0045202			1	17	HGNC:533	ANXA1	ANXA1
GO:0099243	A2	CC	extrinsic component of synaptic membrane	│ ├─ extrinsic component of synaptic membrane	GO:0097060			0	2
GO:0099699	A3	CC	integral component of synaptic membrane	│ └─ integral component of synaptic membrane	GO:0097060			0	10
GO:0098793	B1	CC	presynapse	├─ presynapse	GO:0045202	2.78397e-05	0.000139198	17	531	HGNC:1426;HGNC:12669;HGNC:3758;HGNC:8912;HGNC:543;HGNC:17056;HGNC:862;HGNC:12643;HGNC:25380;HGNC:13724;HGNC:2171;HGNC:9501;HGNC:9668;HGNC:10304;HGNC:10310;HGNC:10377;HGNC:10386	CADPS;VDAC1;FLOT2;PHB;ANXA5;RPH3A;ATP6V1G2;VAMP2;TMEM163;ATP6V0D1;CNTN1;CYTH1;PTPRD;RPL13A;RPL18;RPLP2;RPS13	CAPS;VDAC1;FLOT2;PHB;ANXA5;RPH3A;ATP6V1G2;VAMP2;TMEM163;ATP6V0D1;F3;CYTH1;PTPRD;RPL13A;RPL18;RPLP2;RPS13
GO:0099523	B2	CC	presynaptic cytosol	│ ├─ presynaptic cytosol	GO:0098793			0	33
GO:0099569	B3	CC	presynaptic cytoskeleton	│ ├─ presynaptic cytoskeleton	GO:0098793			0	3
GO:0099182	B12	CC	presynaptic intermediate filament cytoskeleton	│ │ ├─ presynaptic intermediate filament cytoskeleton	GO:0099569			0	1
GO:0099143	B13	CC	presynaptic actin cytoskeleton	│ │ └─ presynaptic actin cytoskeleton	GO:0099569			0	1
GO:0048786	B4	CC	presynaptic active zone	│ ├─ presynaptic active zone	GO:0098793	0.0613631		3	89	HGNC:12669;HGNC:3758;HGNC:8912	VDAC1;FLOT2;PHB	VDAC1;FLOT2;PHB
GO:0098831	B14	CC	presynaptic active zone cytoplasmic component	│ │ ├─ presynaptic active zone cytoplasmic component	GO:0048786			0	21
GO:0048787	B15	CC	presynaptic active zone membrane	│ │ └─ presynaptic active zone membrane	GO:0048786	0.0209094	0.0273296	3	57	HGNC:12669;HGNC:3758;HGNC:8912	VDAC1;FLOT2;PHB	VDAC1;FLOT2;PHB
GO:0099029	B27	CC	anchored component of presynaptic active zone membrane	│ │ ├─ anchored component of presynaptic active zone membrane	GO:0048787			1	5	HGNC:3758	FLOT2	FLOT2
GO:0098891	B28	CC	extrinsic component of presynaptic active zone membrane	│ │ ├─ extrinsic component of presynaptic active zone membrane	GO:0048787			1	3	HGNC:8912	PHB	PHB
GO:0099059	B29	CC	integral component of presynaptic active zone membrane	│ │ └─ integral component of presynaptic active zone membrane	GO:0048787			0	45
GO:0098833	B5	CC	presynaptic endocytic zone	│ ├─ presynaptic endocytic zone	GO:0098793			0	21
GO:0098835	B16	CC	presynaptic endocytic zone membrane	│ │ └─ presynaptic endocytic zone membrane	GO:0098833			0	17
GO:0098894	B30	CC	extrinsic component of presynaptic endocytic zone membrane	│ │ └─ extrinsic component of presynaptic endocytic zone membrane	GO:0098835			0	11
GO:0098830	B6	CC	presynaptic endosome	│ ├─ presynaptic endosome	GO:0098793			0	6
GO:0098954	B17	CC	presynaptic endosome membrane	│ │ └─ presynaptic endosome membrane	GO:0098830			0	1
GO:0099067	B31	CC	integral component of presynaptic endosome membrane	│ │ └─ integral component of presynaptic endosome membrane	GO:0098954			0	1
GO:0008021	B7	CC	synaptic vesicle	│ ├─ synaptic vesicle	GO:0098793	0.00143878		6	119	HGNC:543;HGNC:17056;HGNC:862;HGNC:12643;HGNC:25380;HGNC:13724	ANXA5;RPH3A;ATP6V1G2;VAMP2;TMEM163;ATP6V0D1	ANXA5;RPH3A;ATP6V1G2;VAMP2;TMEM163;ATP6V0D1
GO:0034592	B18	CC	synaptic vesicle lumen	│ │ ├─ synaptic vesicle lumen	GO:0008021			0	1
GO:0030672	B19	CC	synaptic vesicle membrane	│ │ └─ synaptic vesicle membrane	GO:0008021	0.000672526	0.00209278	6	102	HGNC:543;HGNC:17056;HGNC:862;HGNC:12643;HGNC:25380;HGNC:13724	ANXA5;RPH3A;ATP6V1G2;VAMP2;TMEM163;ATP6V0D1	ANXA5;RPH3A;ATP6V1G2;VAMP2;TMEM163;ATP6V0D1
GO:0098993	B32	CC	anchored component of synaptic vesicle membrane	│ │ ├─ anchored component of synaptic vesicle membrane	GO:0030672			0	18
GO:0098850	B33	CC	extrinsic component of synaptic vesicle membrane	│ │ ├─ extrinsic component of synaptic vesicle membrane	GO:0030672			2	23	HGNC:17056;HGNC:862	RPH3A;ATP6V1G2	RPH3A;ATP6V1G2
GO:0030285	B34	CC	integral component of synaptic vesicle membrane	│ │ └─ integral component of synaptic vesicle membrane	GO:0030672	0.0166056	0.0273296	3	52	HGNC:12643;HGNC:25380;HGNC:13724	VAMP2;TMEM163;ATP6V0D1	VAMP2;TMEM163;ATP6V0D1
GO:0098992	B8	CC	neuronal dense core vesicle	│ ├─ neuronal dense core vesicle	GO:0098793			1	32	HGNC:1426	CADPS	CAPS
GO:0099013	B20	CC	neuronal dense core vesicle lumen	│ │ ├─ neuronal dense core vesicle lumen	GO:0098992			0	3
GO:0099012	B21	CC	neuronal dense core vesicle membrane	│ │ └─ neuronal dense core vesicle membrane	GO:0098992			1	5	HGNC:1426	CADPS	CAPS
GO:0098674	B35	CC	extrinsic component of neuronal dense core vesicle membrane	│ │ ├─ extrinsic component of neuronal dense core vesicle membrane	GO:0099012			1	2	HGNC:1426	CADPS	CAPS
GO:0099066	B36	CC	integral component of neuronal dense core vesicle membrane	│ │ └─ integral component of neuronal dense core vesicle membrane	GO:0099012			0	3
GO:0042734	B9	CC	presynaptic membrane	│ ├─ presynaptic membrane	GO:0098793	0.155213	0.155213	3	136	HGNC:2171;HGNC:9501;HGNC:9668	CNTN1;CYTH1;PTPRD	F3;CYTH1;PTPRD
GO:0099026	B22	CC	anchored component of presynaptic membrane	│ │ ├─ anchored component of presynaptic membrane	GO:0042734			1	7	HGNC:2171	CNTN1	F3
GO:0098888	B23	CC	extrinsic component of presynaptic membrane	│ │ ├─ extrinsic component of presynaptic membrane	GO:0042734			1	5	HGNC:9501	CYTH1	CYTH1
GO:0099056	B24	CC	integral component of presynaptic membrane	│ │ └─ integral component of presynaptic membrane	GO:0042734			1	117	HGNC:9668	PTPRD	PTPRD
SYNGO:presyn_ribosome	B10	CC	presynaptic ribosome	│ ├─ presynaptic ribosome	GO:0098793	0.00218039	0.00436077	4	52	HGNC:10304;HGNC:10310;HGNC:10377;HGNC:10386	RPL13A;RPL18;RPLP2;RPS13	RPL13A;RPL18;RPLP2;RPS13
SYNGO:presyn_er	B11	CC	presynaptic ER	│ └─ presynaptic ER	GO:0098793			0	2
SYNGO:presyn_er_membrane	B25	CC	presynaptic ER membrane	│ ├─ presynaptic ER membrane	SYNGO:presyn_er			0	1
SYNGO:presyn_er_membrane_integral	B37	CC	integral component of presynaptic ER membrane	│ │ └─ integral component of presynaptic ER membrane	SYNGO:presyn_er_membrane			0	1
SYNGO:presyn_ser	B26	CC	presynaptic SER	│ └─ presynaptic SER	SYNGO:presyn_er			0	1
SYNGO:presyn_ser_membrane	B38	CC	presynaptic SER membrane	│ └─ presynaptic SER membrane	SYNGO:presyn_ser			0	1
SYNGO:presyn_ser_membrane_integral	B39	CC	integral component of presynaptic SER membrane	│ └─ integral component of presynaptic SER membrane	SYNGO:presyn_ser_membrane			0	1
GO:0043083	C1	CC	synaptic cleft	├─ synaptic cleft	GO:0045202			0	17
GO:0098965	C2	CC	extracellular matrix of synaptic cleft	│ └─ extracellular matrix of synaptic cleft	GO:0043083			0	4
GO:0098794	D1	CC	postsynapse	├─ postsynapse	GO:0045202	0.0218637	0.0273296	12	621	HGNC:24596;HGNC:2157;HGNC:2666;HGNC:8912;HGNC:10386;HGNC:3277;HGNC:12669;HGNC:2171;HGNC:10304;HGNC:10310;HGNC:10377;HGNC:10410	DYNLL2;CNN3;DAG1;PHB;RPS13;EIF3E;VDAC1;CNTN1;RPL13A;RPL18;RPLP2;RPS23	DYNLL2;CNN3;DAG1;PHB;RPS13;EIF3E;VDAC1;F3;RPL13A;RPL18;RPLP2;RPS23
GO:0099524	D2	CC	postsynaptic cytosol	│ ├─ postsynaptic cytosol	GO:0098794			1	26	HGNC:2666	DAG1	DAG1
GO:0099571	D3	CC	postsynaptic cytoskeleton	│ ├─ postsynaptic cytoskeleton	GO:0098794			0	22
GO:0099160	D12	CC	postsynaptic intermediate filament cytoskeleton	│ │ ├─ postsynaptic intermediate filament cytoskeleton	GO:0099571			0	3
GO:0098871	D13	CC	postsynaptic actin cytoskeleton	│ │ ├─ postsynaptic actin cytoskeleton	GO:0099571			0	17
GO:0150050	D14	CC	postsynaptic septin cytoskeleton	│ │ ├─ postsynaptic septin cytoskeleton	GO:0099571			0	1
GO:0099189	D15	CC	postsynaptic spectrin-associated cytoskeleton	│ │ └─ postsynaptic spectrin-associated cytoskeleton	GO:0099571			0	1
GO:0097444	D4	CC	spine apparatus	│ ├─ spine apparatus	GO:0098794			0	7
GO:0098897	D16	CC	spine apparatus membrane	│ │ └─ spine apparatus membrane	GO:0097444			0	2
GO:0099065	D30	CC	integral component of spine apparatus membrane	│ │ └─ integral component of spine apparatus membrane	GO:0098897			0	2
GO:0150051	D5	CC	postsynaptic Golgi apparatus	│ ├─ postsynaptic Golgi apparatus	GO:0098794			0	1
GO:0099572	D6	CC	postsynaptic specialization	│ ├─ postsynaptic specialization	GO:0098794	0.19761		5	311	HGNC:8912;HGNC:24596;HGNC:10386;HGNC:3277;HGNC:12669	PHB;DYNLL2;RPS13;EIF3E;VDAC1	PHB;DYNLL2;RPS13;EIF3E;VDAC1
GO:0099091	D17	CC	postsynaptic specialization, intracellular component	│ │ ├─ postsynaptic specialization, intracellular component	GO:0099572			0	9
GO:0099634	D18	CC	postsynaptic specialization membrane	│ │ ├─ postsynaptic specialization membrane	GO:0099572			0	45
GO:0098892	D31	CC	extrinsic component of postsynaptic specialization membrane	│ │ │ ├─ extrinsic component of postsynaptic specialization membrane	GO:0099634			0	2
GO:0099060	D32	CC	integral component of postsynaptic specialization membrane	│ │ │ └─ integral component of postsynaptic specialization membrane	GO:0099634			0	41
GO:0014069	D19	CC	postsynaptic density	│ │ ├─ postsynaptic density	GO:0099572	0.106667	0.118519	5	251	HGNC:8912;HGNC:24596;HGNC:10386;HGNC:3277;HGNC:12669	PHB;DYNLL2;RPS13;EIF3E;VDAC1	PHB;DYNLL2;RPS13;EIF3E;VDAC1
GO:0099092	D33	CC	postsynaptic density, intracellular component	│ │ │ ├─ postsynaptic density, intracellular component	GO:0014069			0	42
GO:0098839	D34	CC	postsynaptic density membrane	│ │ │ └─ postsynaptic density membrane	GO:0014069			1	101	HGNC:12669	VDAC1	VDAC1
GO:0099031	D40	CC	anchored component of postsynaptic density membrane	│ │ │ ├─ anchored component of postsynaptic density membrane	GO:0098839			0	7
GO:0099147	D41	CC	extrinsic component of postsynaptic density membrane	│ │ │ ├─ extrinsic component of postsynaptic density membrane	GO:0098839			0	7
GO:0099061	D42	CC	integral component of postsynaptic density membrane	│ │ │ └─ integral component of postsynaptic density membrane	GO:0098839			1	82	HGNC:12669	VDAC1	VDAC1
GO:0099629	D20	CC	postsynaptic specialization of symmetric synapse	│ │ └─ postsynaptic specialization of symmetric synapse	GO:0099572			0	3
GO:0098843	D7	CC	postsynaptic endocytic zone	│ ├─ postsynaptic endocytic zone	GO:0098794			0	8
GO:0098844	D21	CC	postsynaptic endocytic zone membrane	│ │ └─ postsynaptic endocytic zone membrane	GO:0098843			0	2
GO:0098845	D8	CC	postsynaptic endosome	│ ├─ postsynaptic endosome	GO:0098794			0	12
GO:0098895	D22	CC	postsynaptic endosome membrane	│ │ ├─ postsynaptic endosome membrane	GO:0098845			0	2
GO:0098999	D35	CC	extrinsic component of postsynaptic endosome membrane	│ │ │ └─ extrinsic component of postsynaptic endosome membrane	GO:0098895			0	1
GO:0098842	D23	CC	postsynaptic early endosome	│ │ ├─ postsynaptic early endosome	GO:0098845			0	1
GO:0098896	D36	CC	postsynaptic early endosome membrane	│ │ │ └─ postsynaptic early endosome membrane	GO:0098842			0	1
GO:0098998	D43	CC	extrinsic component of postsynaptic early endosome membrane	│ │ │ └─ extrinsic component of postsynaptic early endosome membrane	GO:0098896			0	1
GO:0098837	D24	CC	postsynaptic recycling endosome	│ │ └─ postsynaptic recycling endosome	GO:0098845			0	5
GO:0098944	D37	CC	postsynaptic recycling endosome membrane	│ │ └─ postsynaptic recycling endosome membrane	GO:0098837			0	4
GO:0099033	D44	CC	anchored component of postsynaptic recycling endosome membrane	│ │ └─ anchored component of postsynaptic recycling endosome membrane	GO:0098944			0	2
GO:0045211	D9	CC	postsynaptic membrane	│ ├─ postsynaptic membrane	GO:0098794			1	114	HGNC:2171	CNTN1	F3
GO:0099025	D25	CC	anchored component of postsynaptic membrane	│ │ ├─ anchored component of postsynaptic membrane	GO:0045211			1	3	HGNC:2171	CNTN1	F3
GO:0098890	D26	CC	extrinsic component of postsynaptic membrane	│ │ ├─ extrinsic component of postsynaptic membrane	GO:0045211			0	7
GO:0099055	D27	CC	integral component of postsynaptic membrane	│ │ └─ integral component of postsynaptic membrane	GO:0045211			0	97
SYNGO:postsyn_ribosome	D10	CC	postsynaptic ribosome	│ ├─ postsynaptic ribosome	GO:0098794	0.000837111	0.00209278	5	70	HGNC:10304;HGNC:10310;HGNC:10377;HGNC:10386;HGNC:10410	RPL13A;RPL18;RPLP2;RPS13;RPS23	RPL13A;RPL18;RPLP2;RPS13;RPS23
SYNGO:postsyn_er	D11	CC	postsynaptic ER	│ └─ postsynaptic ER	GO:0098794			0	6
SYNGO:postsyn_er_membrane	D28	CC	postsynaptic ER membrane	│ ├─ postsynaptic ER membrane	SYNGO:postsyn_er			0	1
SYNGO:postsyn_er_membrane_integral	D38	CC	integral component of postsynaptic ER membrane	│ │ └─ integral component of postsynaptic ER membrane	SYNGO:postsyn_er_membrane			0	1
SYNGO:postsyn_ser	D29	CC	postsynaptic SER	│ └─ postsynaptic SER	SYNGO:postsyn_er			0	4
SYNGO:postsyn_ser_membrane	D39	CC	postsynaptic SER membrane	│ └─ postsynaptic SER membrane	SYNGO:postsyn_ser			0	1
SYNGO:postsyn_ser_membrane_integral	D45	CC	integral component of postsynaptic SER membrane	│ └─ integral component of postsynaptic SER membrane	SYNGO:postsyn_ser_membrane			0	1
GO:0099544	E1	CC	extrasynaptic space	└─ extrasynaptic space	GO:0045202			0	6
GO:0098966	E2	CC	perisynaptic extracellular matrix	└─ perisynaptic extracellular matrix	GO:0099544			0	5
SYNGO:synprocess		BP	process in the synapse	process in the synapse		0.0139146	0.0278292	16	874	HGNC:12643;HGNC:1426;HGNC:17056;HGNC:25380;HGNC:13724;HGNC:862;HGNC:3758;HGNC:2666;HGNC:10886;HGNC:9668;HGNC:9501;HGNC:12691;HGNC:10304;HGNC:10310;HGNC:10377;HGNC:10386	VAMP2;CADPS;RPH3A;TMEM163;ATP6V0D1;ATP6V1G2;FLOT2;DAG1;SIRT2;PTPRD;CYTH1;EZR;RPL13A;RPL18;RPLP2;RPS13	VAMP2;CAPS;RPH3A;TMEM163;ATP6V0D1;ATP6V1G2;FLOT2;DAG1;SIRT2;PTPRD;CYTH1;EZR;RPL13A;RPL18;RPLP2;RPS13
SYNGO:presynprocess	F1	BP	process in the presynapse	├─ process in the presynapse	SYNGO:synprocess	0.0534507		6	269	HGNC:12643;HGNC:1426;HGNC:17056;HGNC:25380;HGNC:13724;HGNC:862	VAMP2;CADPS;RPH3A;TMEM163;ATP6V0D1;ATP6V1G2	VAMP2;CAPS;RPH3A;TMEM163;ATP6V0D1;ATP6V1G2
GO:0099509	F2	BP	regulation of presynaptic cytosolic calcium levels	│ ├─ regulation of presynaptic cytosolic calcium levels	SYNGO:presynprocess			0	28
GO:1905056	F11	BP	ATPase-coupled calcium ion transmembrane transporter activity involved in regulation of presynaptic cytosolic calcium levels	│ │ ├─ ATPase-coupled calcium ion transmembrane transporter activity involved in regulation of presynaptic cytosolic calcium levels	GO:0099509			0	1
GO:0099534	F12	BP	calcium ion binding involved in regulation of presynaptic cytosolic calcium levels	│ │ ├─ calcium ion binding involved in regulation of presynaptic cytosolic calcium levels	GO:0099509			0	2
GO:0099626	F13	BP	voltage-gated calcium channel activity involved in regulation of presynaptic cytosolic calcium levels	│ │ └─ voltage-gated calcium channel activity involved in regulation of presynaptic cytosolic calcium levels	GO:0099509			0	9
GO:0099505	F3	BP	regulation of presynaptic membrane potential	│ ├─ regulation of presynaptic membrane potential	SYNGO:presynprocess			0	44
GO:0099507	F14	BP	ligand-gated ion channel activity involved in regulation of presynaptic membrane potential	│ │ ├─ ligand-gated ion channel activity involved in regulation of presynaptic membrane potential	GO:0099505			0	24
GO:0099508	F15	BP	voltage-gated ion channel activity involved in regulation of presynaptic membrane potential	│ │ ├─ voltage-gated ion channel activity involved in regulation of presynaptic membrane potential	GO:0099505			0	17
GO:0150047	F16	BP	G protein-coupled neurotransmitter receptor activity involved in regulation of presynaptic membrane potential	│ │ ├─ G protein-coupled neurotransmitter receptor activity involved in regulation of presynaptic membrane potential	GO:0099505			0	2
GO:0140232	F17	BP	intracellular cAMP-activated cation channel activity involved in regulation of presynaptic membrane potential	│ │ └─ intracellular cAMP-activated cation channel activity involved in regulation of presynaptic membrane potential	GO:0099505			0	1
GO:0140238	F4	BP	presynaptic endocytosis	│ ├─ presynaptic endocytosis	SYNGO:presynprocess			0	3
GO:0099504	F5	BP	synaptic vesicle cycle	│ ├─ synaptic vesicle cycle	SYNGO:presynprocess	0.0124266	0.0278292	6	189	HGNC:12643;HGNC:1426;HGNC:17056;HGNC:25380;HGNC:13724;HGNC:862	VAMP2;CADPS;RPH3A;TMEM163;ATP6V0D1;ATP6V1G2	VAMP2;CAPS;RPH3A;TMEM163;ATP6V0D1;ATP6V1G2
GO:0098693	F18	BP	regulation of synaptic vesicle cycle	│ │ ├─ regulation of synaptic vesicle cycle	GO:0099504			0	24
GO:0097091	F19	BP	synaptic vesicle clustering	│ │ ├─ synaptic vesicle clustering	GO:0099504			0	10
GO:0099532	F20	BP	synaptic vesicle endosomal processing	│ │ ├─ synaptic vesicle endosomal processing	GO:0099504			0	10
GO:0016182	F29	BP	synaptic vesicle budding from endosome	│ │ │ ├─ synaptic vesicle budding from endosome	GO:0099532			0	4
GO:0016189	F30	BP	synaptic vesicle to endosome fusion	│ │ │ └─ synaptic vesicle to endosome fusion	GO:0099532			0	4
GO:0016079	F21	BP	synaptic vesicle exocytosis	│ │ ├─ synaptic vesicle exocytosis	GO:0099504	0.0383951	0.0614322	3	73	HGNC:12643;HGNC:1426;HGNC:17056	VAMP2;CADPS;RPH3A	VAMP2;CAPS;RPH3A
GO:0099502	F31	BP	calcium-dependent activation of synaptic vesicle fusion	│ │ │ ├─ calcium-dependent activation of synaptic vesicle fusion	GO:0016079			0	13
GO:0150037	F41	BP	regulation of calcium-dependent activation of synaptic vesicle fusion	│ │ │ │ └─ regulation of calcium-dependent activation of synaptic vesicle fusion	GO:0099502			0	7
GO:2000300	F32	BP	regulation of synaptic vesicle exocytosis	│ │ │ ├─ regulation of synaptic vesicle exocytosis	GO:0016079			0	35
GO:0016081	F33	BP	synaptic vesicle docking	│ │ │ ├─ synaptic vesicle docking	GO:0016079			1	8	HGNC:12643	VAMP2	VAMP2
GO:0099148	F42	BP	regulation of synaptic vesicle docking	│ │ │ │ └─ regulation of synaptic vesicle docking	GO:0016081			0	3
GO:0031629	F34	BP	synaptic vesicle fusion to presynaptic active zone membrane	│ │ │ ├─ synaptic vesicle fusion to presynaptic active zone membrane	GO:0016079			0	8
GO:0031630	F43	BP	regulation of synaptic vesicle fusion to presynaptic active zone membrane	│ │ │ │ └─ regulation of synaptic vesicle fusion to presynaptic active zone membrane	GO:0031629			0	7
GO:0016082	F35	BP	synaptic vesicle priming	│ │ │ └─ synaptic vesicle priming	GO:0016079			2	13	HGNC:1426;HGNC:17056	CADPS;RPH3A	CAPS;RPH3A
GO:0010807	F44	BP	regulation of synaptic vesicle priming	│ │ │ └─ regulation of synaptic vesicle priming	GO:0016082			0	3
GO:0098700	F22	BP	synaptic vesicle neurotransmitter loading	│ │ ├─ synaptic vesicle neurotransmitter loading	GO:0099504			0	8
GO:0099162	F36	BP	regulation of synaptic vesicle neurotransmitter loading	│ │ │ └─ regulation of synaptic vesicle neurotransmitter loading	GO:0098700			0	2
GO:0099180	F23	BP	zinc ion import into synaptic vesicle	│ │ ├─ zinc ion import into synaptic vesicle	GO:0099504			1	2	HGNC:25380	TMEM163	TMEM163
GO:0097401	F24	BP	synaptic vesicle proton loading	│ │ ├─ synaptic vesicle proton loading	GO:0099504			2	18	HGNC:13724;HGNC:862	ATP6V0D1;ATP6V1G2	ATP6V0D1;ATP6V1G2
GO:1901546	F37	BP	regulation of proton loading	│ │ │ └─ regulation of proton loading	GO:0097401			0	1
GO:0048488	F25	BP	synaptic vesicle endocytosis	│ │ └─ synaptic vesicle endocytosis	GO:0099504			0	52
GO:1900242	F38	BP	regulation of synaptic vesicle endocytosis	│ │ ├─ regulation of synaptic vesicle endocytosis	GO:0048488			0	17
GO:0016185	F39	BP	synaptic vesicle budding from presynaptic endocytic zone membrane	│ │ ├─ synaptic vesicle budding from presynaptic endocytic zone membrane	GO:0048488			0	1
GO:0098694	F45	BP	regulation of synaptic vesicle budding from presynaptic endocytic zone membrane	│ │ │ └─ regulation of synaptic vesicle budding from presynaptic endocytic zone membrane	GO:0016185			0	1
GO:0016191	F40	BP	synaptic vesicle uncoating	│ │ └─ synaptic vesicle uncoating	GO:0048488			0	3
GO:0099525	F6	BP	presynaptic dense core vesicle exocytosis	│ ├─ presynaptic dense core vesicle exocytosis	SYNGO:presynprocess			1	19	HGNC:1426	CADPS	CAPS
GO:0099161	F26	BP	regulation of presynaptic dense core vesicle exocytosis	│ │ └─ regulation of presynaptic dense core vesicle exocytosis	GO:0099525			0	9
GO:0001504	F7	BP	neurotransmitter uptake	│ ├─ neurotransmitter uptake	SYNGO:presynprocess			0	6
GO:0098810	F8	BP	neurotransmitter reuptake	│ ├─ neurotransmitter reuptake	SYNGO:presynprocess			0	10
GO:0051580	F27	BP	regulation of neurotransmitter uptake	│ │ └─ regulation of neurotransmitter uptake	GO:0098810			0	5
SYNGO:presyn_chaperoneProteinFolding	F9	BP	presynaptic chaperone-mediated protein folding	│ ├─ presynaptic chaperone-mediated protein folding	SYNGO:presynprocess			0	3
GO:0098928	F10	BP	presynaptic signaling pathway	│ └─ presynaptic signaling pathway	SYNGO:presynprocess			0	1
GO:0099526	F28	BP	presynapse to nucleus signaling pathway	│ └─ presynapse to nucleus signaling pathway	GO:0098928			0	1
SYNGO:postsynprocess	G1	BP	process in the postsynapse	├─ process in the postsynapse	SYNGO:synprocess	0.366967		3	218	HGNC:3758;HGNC:2666;HGNC:10886	FLOT2;DAG1;SIRT2	FLOT2;DAG1;SIRT2
GO:0099566	G2	BP	regulation of postsynaptic cytosolic calcium levels	│ ├─ regulation of postsynaptic cytosolic calcium levels	SYNGO:postsynprocess			0	12
GO:1905059	G8	BP	ATPase-coupled calcium ion transmembrane transporter activity involved in regulation of postsynaptic cytosolic calcium levels	│ │ ├─ ATPase-coupled calcium ion transmembrane transporter activity involved in regulation of postsynaptic cytosolic calcium levels	GO:0099566			0	1
GO:0099567	G9	BP	calcium ion binding involved in regulation of postsynaptic cytosolic calcium levels	│ │ ├─ calcium ion binding involved in regulation of postsynaptic cytosolic calcium levels	GO:0099566			0	1
GO:1905060	G10	BP	calcium:cation antiporter activity involved in regulation of postsynaptic cytosolic calcium ion levels	│ │ ├─ calcium:cation antiporter activity involved in regulation of postsynaptic cytosolic calcium ion levels	GO:0099566			0	3
GO:0098695	G11	BP	inositol 1,4,5-trisphosphate receptor activity involved in regulation of postsynaptic cytosolic calcium levels	│ │ ├─ inositol 1,4,5-trisphosphate receptor activity involved in regulation of postsynaptic cytosolic calcium levels	GO:0099566			0	1
GO:0099583	G12	BP	neurotransmitter receptor activity involved in regulation of postsynaptic cytosolic calcium levels	│ │ └─ neurotransmitter receptor activity involved in regulation of postsynaptic cytosolic calcium levels	GO:0099566			0	1
GO:0098872	G22	BP	G-protein coupled neurotransmitter receptor activity involved in regulation of postsynaptic cytosolic calcium levels	│ │ └─ G-protein coupled neurotransmitter receptor activity involved in regulation of postsynaptic cytosolic calcium levels	GO:0099583			0	1
GO:0060078	G3	BP	regulation of postsynaptic membrane potential	│ ├─ regulation of postsynaptic membrane potential	SYNGO:postsynprocess			0	55
GO:0140233	G13	BP	intracellular cAMP-activated cation channel activity involved in regulation of postsynaptic membrane potential	│ │ ├─ intracellular cAMP-activated cation channel activity involved in regulation of postsynaptic membrane potential	GO:0060078			0	2
GO:0099579	G23	BP	G protein-coupled neurotransmitter receptor activity involved in regulation of postsynaptic membrane potential	│ │ │ └─ G protein-coupled neurotransmitter receptor activity involved in regulation of postsynaptic membrane potential	GO:0140233			0	2
GO:1904315	G14	BP	transmitter-gated ion channel activity involved in regulation of postsynaptic membrane potential	│ │ ├─ transmitter-gated ion channel activity involved in regulation of postsynaptic membrane potential	GO:0060078			0	42
GO:1905030	G15	BP	voltage-gated ion channel activity involved in regulation of postsynaptic membrane potential	│ │ └─ voltage-gated ion channel activity involved in regulation of postsynaptic membrane potential	GO:0060078			0	4
GO:0098962	G4	BP	regulation of postsynaptic neurotransmitter receptor activity	│ ├─ regulation of postsynaptic neurotransmitter receptor activity	SYNGO:postsynprocess			0	18
GO:0099072	G5	BP	regulation of postsynaptic membrane neurotransmitter receptor levels	│ ├─ regulation of postsynaptic membrane neurotransmitter receptor levels	SYNGO:postsynprocess	0.121652	0.162203	3	121	HGNC:3758;HGNC:2666;HGNC:10886	FLOT2;DAG1;SIRT2	FLOT2;DAG1;SIRT2
GO:0099645	G16	BP	neurotransmitter receptor localization to postsynaptic specialization membrane	│ │ ├─ neurotransmitter receptor localization to postsynaptic specialization membrane	GO:0099072			1	44	HGNC:2666	DAG1	DAG1
GO:0098696	G24	BP	regulation of neurotransmitter receptor localization to postsynaptic specialization membrane	│ │ │ └─ regulation of neurotransmitter receptor localization to postsynaptic specialization membrane	GO:0099645			1	22	HGNC:2666	DAG1	DAG1
GO:0098967	G17	BP	exocytic insertion of neurotransmitter receptor to postsynaptic membrane	│ │ ├─ exocytic insertion of neurotransmitter receptor to postsynaptic membrane	GO:0099072			0	6
GO:0099145	G25	BP	regulation of exocytic insertion of neurotransmitter receptor to postsynaptic membrane	│ │ │ └─ regulation of exocytic insertion of neurotransmitter receptor to postsynaptic membrane	GO:0098967			0	1
GO:0098970	G18	BP	postsynaptic neurotransmitter receptor diffusion trapping	│ │ ├─ postsynaptic neurotransmitter receptor diffusion trapping	GO:0099072			0	5
GO:0150054	G26	BP	regulation of postsynaptic neurotransmitter receptor diffusion trapping	│ │ │ └─ regulation of postsynaptic neurotransmitter receptor diffusion trapping	GO:0098970			0	3
GO:0098884	G19	BP	postsynaptic neurotransmitter receptor endocytosis	│ │ └─ postsynaptic neurotransmitter receptor endocytosis	GO:0099072			1	38	HGNC:10886	SIRT2	SIRT2
GO:0099149	G27	BP	regulation of postsynaptic neurotransmitter receptor endocytosis	│ │ └─ regulation of postsynaptic neurotransmitter receptor endocytosis	GO:0098884			1	30	HGNC:10886	SIRT2	SIRT2
GO:0150038	G6	BP	postsynaptic dense core vesicle exocytosis	│ ├─ postsynaptic dense core vesicle exocytosis	SYNGO:postsynprocess			0	2
GO:0150044	G20	BP	regulation of postsynaptic dense core vesicle exocytosis	│ │ └─ regulation of postsynaptic dense core vesicle exocytosis	GO:0150038			0	1
GO:0098926	G7	BP	postsynaptic signaling pathway	│ └─ postsynaptic signaling pathway	SYNGO:postsynprocess			0	18
GO:0099527	G21	BP	postsynapse to nucleus signaling pathway	│ └─ postsynapse to nucleus signaling pathway	GO:0098926			0	16
GO:1905539	G28	BP	regulation of postsynapse to nucleus signaling pathway	│ └─ regulation of postsynapse to nucleus signaling pathway	GO:0099527			0	2
GO:0099536	H1	BP	synaptic signaling	├─ synaptic signaling	SYNGO:synprocess	0.294893		3	191	HGNC:9668;HGNC:2666;HGNC:9501	PTPRD;DAG1;CYTH1	PTPRD;DAG1;CYTH1
GO:0099537	H2	BP	trans-synaptic signaling	│ ├─ trans-synaptic signaling	GO:0099536	0.273644	0.312736	3	183	HGNC:9668;HGNC:2666;HGNC:9501	PTPRD;DAG1;CYTH1	PTPRD;DAG1;CYTH1
GO:0099541	H5	BP	trans-synaptic signaling by lipid	│ │ ├─ trans-synaptic signaling by lipid	GO:0099537			0	6
GO:0099542	H13	BP	trans-synaptic signaling by endocannabinoid	│ │ │ └─ trans-synaptic signaling by endocannabinoid	GO:0099541			0	6
GO:0098921	H21	BP	retrograde trans-synaptic signaling by endocannabinoid	│ │ │ ├─ retrograde trans-synaptic signaling by endocannabinoid	GO:0099542			0	4
GO:0099178	H26	BP	regulation of retrograde trans-synaptic signaling by endocanabinoid	│ │ │ │ └─ regulation of retrograde trans-synaptic signaling by endocanabinoid	GO:0098921			0	2
GO:0099553	H22	BP	trans-synaptic signaling by endocannabinoid, modulating synaptic transmission	│ │ │ └─ trans-synaptic signaling by endocannabinoid, modulating synaptic transmission	GO:0099542			0	2
GO:0150036	H27	BP	regulation of trans-synaptic signaling by endocannabinoid, modulating synaptic transmission	│ │ │ └─ regulation of trans-synaptic signaling by endocannabinoid, modulating synaptic transmission	GO:0099553			0	2
GO:0099540	H6	BP	trans-synaptic signaling by neuropeptide	│ │ ├─ trans-synaptic signaling by neuropeptide	GO:0099537			0	1
GO:0099543	H7	BP	trans-synaptic signaling by soluble gas	│ │ ├─ trans-synaptic signaling by soluble gas	GO:0099537			0	1
GO:0099548	H14	BP	trans-synaptic signaling by nitric oxide	│ │ │ └─ trans-synaptic signaling by nitric oxide	GO:0099543			0	1
GO:0099555	H23	BP	trans-synaptic signaling by nitric oxide, modulating synaptic transmission	│ │ │ └─ trans-synaptic signaling by nitric oxide, modulating synaptic transmission	GO:0099548			0	1
GO:0098925	H28	BP	retrograde trans-synaptic signaling by nitric oxide, modulating synaptic transmission	│ │ │ └─ retrograde trans-synaptic signaling by nitric oxide, modulating synaptic transmission	GO:0099555			0	1
GO:0099545	H8	BP	trans-synaptic signaling by trans-synaptic complex	│ │ ├─ trans-synaptic signaling by trans-synaptic complex	GO:0099537			2	12	HGNC:9668;HGNC:2666	PTPRD;DAG1	PTPRD;DAG1
GO:0098942	H15	BP	retrograde trans-synaptic signaling by trans-synaptic protein complex	│ │ │ ├─ retrograde trans-synaptic signaling by trans-synaptic protein complex	GO:0099545			1	7	HGNC:2666	DAG1	DAG1
GO:0099557	H16	BP	trans-synaptic signaling by trans-synaptic complex, modulating synaptic transmission	│ │ │ └─ trans-synaptic signaling by trans-synaptic complex, modulating synaptic transmission	GO:0099545			0	2
GO:0099157	H9	BP	trans-synaptic signalling via exosome	│ │ ├─ trans-synaptic signalling via exosome	GO:0099537			0	1
GO:0099183	H10	BP	trans-synaptic signaling by BDNF, modulating synaptic transmission	│ │ ├─ trans-synaptic signaling by BDNF, modulating synaptic transmission	GO:0099537			0	5
GO:0150035	H17	BP	regulation of trans-synaptic signaling by BDNF, modulating synaptic transmission	│ │ │ └─ regulation of trans-synaptic signaling by BDNF, modulating synaptic transmission	GO:0099183			0	1
GO:0007268	H11	BP	chemical synaptic transmission	│ │ └─ chemical synaptic transmission	GO:0099537			2	158	HGNC:9668;HGNC:9501	PTPRD;CYTH1	PTPRD;CYTH1
GO:0050804	H18	BP	modulation of chemical synaptic transmission	│ │ ├─ modulation of chemical synaptic transmission	GO:0007268			1	90	HGNC:9668	PTPRD	PTPRD
GO:0099531	H19	BP	presynaptic process involved in chemical synaptic transmission	│ │ ├─ presynaptic process involved in chemical synaptic transmission	GO:0007268			1	45	HGNC:9501	CYTH1	CYTH1
GO:0099171	H24	BP	presynaptic modulation of chemical synaptic transmission	│ │ │ └─ presynaptic modulation of chemical synaptic transmission	GO:0099531			1	45	HGNC:9501	CYTH1	CYTH1
GO:0099565	H20	BP	postsynaptic process involved in chemical synaptic transmission	│ │ └─ postsynaptic process involved in chemical synaptic transmission	GO:0007268			0	29
GO:0099170	H25	BP	postsynaptic modulation of chemical synaptic transmission	│ │ └─ postsynaptic modulation of chemical synaptic transmission	GO:0099565			0	27
GO:0099538	H3	BP	synaptic signaling via neuropeptide	│ ├─ synaptic signaling via neuropeptide	GO:0099536			0	8
GO:0099163	H4	BP	synaptic signaling by nitric oxide	│ └─ synaptic signaling by nitric oxide	GO:0099536			0	3
GO:0150045	H12	BP	regulation of synaptic signaling by nitric oxide	│ └─ regulation of synaptic signaling by nitric oxide	GO:0099163			0	2
GO:0050808	I1	BP	synapse organization	├─ synapse organization	SYNGO:synprocess	0.575448	0.575448	3	302	HGNC:2666;HGNC:9668;HGNC:12691	DAG1;PTPRD;EZR	DAG1;PTPRD;EZR
GO:0099172	I2	BP	presynapse organization	│ ├─ presynapse organization	GO:0050808			0	2
GO:0099174	I16	BP	regulation of presynapse organization	│ │ └─ regulation of presynapse organization	GO:0099172			0	2
GO:0099173	I3	BP	postsynapse organization	│ ├─ postsynapse organization	GO:0050808			0	71
GO:0099175	I17	BP	regulation of postsynapse organization	│ │ ├─ regulation of postsynapse organization	GO:0099173			0	54
GO:0099084	I18	BP	postsynaptic specialization organization	│ │ └─ postsynaptic specialization organization	GO:0099173			0	1
GO:0099563	I4	BP	modification of synaptic structure	│ ├─ modification of synaptic structure	GO:0050808			0	32
GO:0099010	I19	BP	modification of postsynaptic structure	│ │ └─ modification of postsynaptic structure	GO:0099563			0	31
GO:0099159	I34	BP	regulation of modification of postsynaptic structure	│ │ ├─ regulation of modification of postsynaptic structure	GO:0099010			0	9
GO:0098885	I35	BP	modification of postsynaptic actin cytoskeleton	│ │ └─ modification of postsynaptic actin cytoskeleton	GO:0099010			0	18
GO:1905274	I47	BP	regulation of modification of postsynaptic actin cytoskeleton	│ │ └─ regulation of modification of postsynaptic actin cytoskeleton	GO:0098885			0	8
GO:0050807	I5	BP	regulation of synapse organization	│ ├─ regulation of synapse organization	GO:0050808			1	29	HGNC:2666	DAG1	DAG1
GO:0098918	I6	BP	structural constituent of synapse	│ ├─ structural constituent of synapse	GO:0050808			0	34
GO:0099181	I20	BP	structural constituent of presynapse	│ │ ├─ structural constituent of presynapse	GO:0098918			0	10
GO:0098882	I36	BP	structural constituent of active zone	│ │ │ ├─ structural constituent of active zone	GO:0099181			0	8
GO:0098699	I37	BP	structural constituent of presynaptic actin cytoskeleton	│ │ │ └─ structural constituent of presynaptic actin cytoskeleton	GO:0099181			0	1
GO:0099186	I21	BP	structural constituent of postsynapse	│ │ └─ structural constituent of postsynapse	GO:0098918			0	24
GO:0098973	I38	BP	structural constituent of postsynaptic actin cytoskeleton	│ │ ├─ structural constituent of postsynaptic actin cytoskeleton	GO:0099186			0	4
GO:0099184	I39	BP	structural constituent of postsynaptic intermediate filament cytoskeleton	│ │ ├─ structural constituent of postsynaptic intermediate filament cytoskeleton	GO:0099186			0	2
GO:0098879	I40	BP	structural constituent of postsynaptic specialization	│ │ ├─ structural constituent of postsynaptic specialization	GO:0099186			0	3
GO:0098919	I41	BP	structural constituent of postsynaptic density	│ │ └─ structural constituent of postsynaptic density	GO:0099186			0	11
GO:0150043	I7	BP	structural constituent of synapse-associated extracellular matrix	│ ├─ structural constituent of synapse-associated extracellular matrix	GO:0050808			0	1
GO:0099560	I8	BP	synapse adhesion between pre- and post-synapse	│ ├─ synapse adhesion between pre- and post-synapse	GO:0050808			1	37	HGNC:9668	PTPRD	PTPRD
GO:0099179	I22	BP	regulation of synaptic membrane adhesion	│ │ └─ regulation of synaptic membrane adhesion	GO:0099560			0	7
GO:0008039	I9	BP	synaptic target recognition	│ ├─ synaptic target recognition	GO:0050808			0	3
GO:0007416	I10	BP	synapse assembly	│ ├─ synapse assembly	GO:0050808			1	92	HGNC:9668	PTPRD	PTPRD
GO:0099054	I23	BP	presynapse assembly	│ │ ├─ presynapse assembly	GO:0007416			1	17	HGNC:9668	PTPRD	PTPRD
GO:0051963	I24	BP	regulation of synapse assembly	│ │ ├─ regulation of synapse assembly	GO:0007416			0	49
GO:1905606	I42	BP	regulation of presynapse assembly	│ │ │ ├─ regulation of presynapse assembly	GO:0051963			0	31
GO:0150052	I43	BP	regulation of postsynapse assembly	│ │ │ └─ regulation of postsynapse assembly	GO:0051963			0	7
GO:0098698	I25	BP	postsynaptic specialization assembly	│ │ ├─ postsynaptic specialization assembly	GO:0007416			1	32	HGNC:9668	PTPRD	PTPRD
GO:0099150	I44	BP	regulation of postsynaptic specialization assembly	│ │ │ ├─ regulation of postsynaptic specialization assembly	GO:0098698			0	7
GO:0097107	I45	BP	postsynaptic density assembly	│ │ │ └─ postsynaptic density assembly	GO:0098698			1	19	HGNC:9668	PTPRD	PTPRD
GO:0099151	I48	BP	regulation of postsynaptic density assembly	│ │ │ └─ regulation of postsynaptic density assembly	GO:0097107			1	14	HGNC:9668	PTPRD	PTPRD
GO:0097104	I26	BP	postsynaptic membrane assembly	│ │ └─ postsynaptic membrane assembly	GO:0007416			0	1
GO:0098883	I11	BP	synapse disassembly	│ ├─ synapse disassembly	GO:0050808			0	8
GO:1905806	I27	BP	regulation of synapse disassembly	│ │ └─ regulation of synapse disassembly	GO:0098883			0	8
GO:0060074	I12	BP	synapse maturation	│ ├─ synapse maturation	GO:0050808			0	17
GO:0090128	I28	BP	regulation of synapse maturation	│ │ └─ regulation of synapse maturation	GO:0060074			0	14
GO:0099558	I13	BP	maintenance of synapse structure	│ ├─ maintenance of synapse structure	GO:0050808			0	18
GO:0099559	I29	BP	maintenance of alignment of postsynaptic density and presynaptic active zone	│ │ ├─ maintenance of alignment of postsynaptic density and presynaptic active zone	GO:0099558			0	4
GO:0098880	I30	BP	maintenance of postsynaptic specialization structure	│ │ └─ maintenance of postsynaptic specialization structure	GO:0099558			0	9
GO:0099562	I46	BP	maintenance of postsynaptic density structure	│ │ └─ maintenance of postsynaptic density structure	GO:0098880			0	2
GO:0099187	I14	BP	presynaptic cytoskeleton organization	│ ├─ presynaptic cytoskeleton organization	GO:0050808			0	5
GO:0099140	I31	BP	presynaptic actin cytoskeleton organization	│ │ └─ presynaptic actin cytoskeleton organization	GO:0099187			0	5
GO:0099188	I15	BP	postsynaptic cytoskeleton organization	│ └─ postsynaptic cytoskeleton organization	GO:0050808			1	25	HGNC:12691	EZR	EZR
GO:0098974	I32	BP	postsynaptic actin cytoskeleton organization	│ ├─ postsynaptic actin cytoskeleton organization	GO:0099188			1	21	HGNC:12691	EZR	EZR
GO:0099190	I33	BP	postsynaptic spectrin-associated cytoskeleton organization	│ └─ postsynaptic spectrin-associated cytoskeleton organization	GO:0099188			0	4
SYNGO:metabolism	J1	BP	metabolism	├─ metabolism	SYNGO:synprocess	0.0151184		4	93	HGNC:10304;HGNC:10310;HGNC:10377;HGNC:10386	RPL13A;RPL18;RPLP2;RPS13	RPL13A;RPL18;RPLP2;RPS13
SYNGO:presyn_ATPmetabolic	J2	BP	ATP metabolic process in the presynapse	│ ├─ ATP metabolic process in the presynapse	SYNGO:metabolism			0	1
SYNGO:presyn_regulationATPmetabolic	J12	BP	regulation of ATP metabolic process in the presynapse	│ │ └─ regulation of ATP metabolic process in the presynapse	SYNGO:presyn_ATPmetabolic			0	1
SYNGO:postsyn_ATPmetabolic	J3	BP	ATP metabolic process in the postsynapse	│ ├─ ATP metabolic process in the postsynapse	SYNGO:metabolism			0	1
GO:0099546	J4	BP	protein catabolic process, modulating synaptic transmission	│ ├─ protein catabolic process, modulating synaptic transmission	SYNGO:metabolism			0	1
GO:0099574	J5	BP	regulation of protein catabolic process at synapse, modulating synaptic transmission	│ ├─ regulation of protein catabolic process at synapse, modulating synaptic transmission	SYNGO:metabolism			0	6
GO:0099576	J13	BP	regulation of protein catabolic process at postsynapse, modulating synaptic transmission	│ │ ├─ regulation of protein catabolic process at postsynapse, modulating synaptic transmission	GO:0099574			0	5
GO:0099575	J14	BP	regulation of protein catabolic process at presynapse, modulating synaptic transmission	│ │ └─ regulation of protein catabolic process at presynapse, modulating synaptic transmission	GO:0099574			0	1
GO:0099547	J6	BP	regulation of translation at synapse, modulating synaptic transmission	│ ├─ regulation of translation at synapse, modulating synaptic transmission	SYNGO:metabolism			0	7
GO:0099578	J15	BP	regulation of translation at postsynapse, modulating synaptic transmission	│ │ ├─ regulation of translation at postsynapse, modulating synaptic transmission	GO:0099547			0	3
GO:0099577	J16	BP	regulation of translation at presynapse, modulating synaptic transmission	│ │ └─ regulation of translation at presynapse, modulating synaptic transmission	GO:0099547			0	2
GO:0042135	J7	BP	neurotransmitter catabolic process	│ ├─ neurotransmitter catabolic process	SYNGO:metabolism			0	2
GO:0140246	J8	BP	protein catabolic process at synapse	│ ├─ protein catabolic process at synapse	SYNGO:metabolism			0	13
GO:0140247	J17	BP	protein catabolic process at presynapse	│ │ ├─ protein catabolic process at presynapse	GO:0140246			0	3
GO:0140251	J21	BP	regulation protein catabolic process at presynapse	│ │ │ └─ regulation protein catabolic process at presynapse	GO:0140247			0	3
GO:0140249	J18	BP	protein catabolic process at postsynapse	│ │ └─ protein catabolic process at postsynapse	GO:0140246			0	10
GO:0140252	J22	BP	regulation protein catabolic process at postsynapse	│ │ └─ regulation protein catabolic process at postsynapse	GO:0140249			0	7
GO:0042136	J9	BP	neurotransmitter biosynthetic process	│ ├─ neurotransmitter biosynthetic process	SYNGO:metabolism			0	2
GO:0140241	J10	BP	translation at synapse	│ ├─ translation at synapse	SYNGO:metabolism	0.00280864		4	56	HGNC:10304;HGNC:10310;HGNC:10377;HGNC:10386	RPL13A;RPL18;RPLP2;RPS13	RPL13A;RPL18;RPLP2;RPS13
GO:0140236	J19	BP	translation at presynapse	│ │ ├─ translation at presynapse	GO:0140241	0.00204001	0.0112346	4	51	HGNC:10304;HGNC:10310;HGNC:10377;HGNC:10386	RPL13A;RPL18;RPLP2;RPS13	RPL13A;RPL18;RPLP2;RPS13
GO:0140242	J20	BP	translation at postsynapse	│ │ └─ translation at postsynapse	GO:0140241	0.00280864	0.0112346	4	56	HGNC:10304;HGNC:10310;HGNC:10377;HGNC:10386	RPL13A;RPL18;RPLP2;RPS13	RPL13A;RPL18;RPLP2;RPS13
GO:0140245	J23	BP	regulation of translation at postsynapse	│ │ └─ regulation of translation at postsynapse	GO:0140242			0	4
GO:0140235	J11	BP	RNA polyadenylation at postsynapse	│ └─ RNA polyadenylation at postsynapse	SYNGO:metabolism			0	1
SYNGO:transport	K1	BP	transport	└─ transport	SYNGO:synprocess			1	36	HGNC:3758	FLOT2	FLOT2
GO:0008088	K2	BP	axo-dendritic transport	├─ axo-dendritic transport	SYNGO:transport			1	15	HGNC:3758	FLOT2	FLOT2
GO:0098930	K7	BP	axonal transport	│ ├─ axonal transport	GO:0008088			0	5
GO:0008089	K13	BP	anterograde axonal transport	│ │ ├─ anterograde axonal transport	GO:0098930			0	4
GO:0099641	K21	BP	anterograde axonal protein transport	│ │ │ ├─ anterograde axonal protein transport	GO:0008089			0	2
GO:0140231	K22	BP	anterograde axonal transport of neurotransmitter receptor complex	│ │ │ └─ anterograde axonal transport of neurotransmitter receptor complex	GO:0008089			0	1
GO:0099088	K14	BP	axonal transport of messenger ribonucleoprotein complex	│ │ └─ axonal transport of messenger ribonucleoprotein complex	GO:0098930			0	1
GO:0098935	K8	BP	dendritic transport	│ └─ dendritic transport	GO:0008088			1	10	HGNC:3758	FLOT2	FLOT2
GO:0098937	K15	BP	anterograde dendritic transport	│ ├─ anterograde dendritic transport	GO:0098935			1	3	HGNC:3758	FLOT2	FLOT2
GO:0098971	K23	BP	anterograde dendritic transport of neurotransmitter receptor complex	│ │ └─ anterograde dendritic transport of neurotransmitter receptor complex	GO:0098937			0	2
GO:0098939	K16	BP	dendritic transport of mitochondrion	│ ├─ dendritic transport of mitochondrion	GO:0098935			0	1
GO:0098961	K17	BP	dendritic transport of ribonucleoprotein complex	│ └─ dendritic transport of ribonucleoprotein complex	GO:0098935			0	5
GO:0098963	K24	BP	dendritic transport of messenger ribonucleoprotein complex	│ └─ dendritic transport of messenger ribonucleoprotein complex	GO:0098961			0	5
GO:0098964	K27	BP	anterograde dendritic transport of messenger ribonucleoprotein complex	│ └─ anterograde dendritic transport of messenger ribonucleoprotein complex	GO:0098963			0	1
GO:0099514	K3	BP	synaptic vesicle cytoskeletal transport	├─ synaptic vesicle cytoskeletal transport	SYNGO:transport			0	2
GO:0099517	K9	BP	synaptic vesicle transport along microtubule	│ └─ synaptic vesicle transport along microtubule	GO:0099514			0	2
GO:0048490	K18	BP	anterograde synaptic vesicle transport	│ └─ anterograde synaptic vesicle transport	GO:0099517			0	2
GO:1903742	K25	BP	regulation of anterograde synaptic vesicle transport	│ └─ regulation of anterograde synaptic vesicle transport	GO:0048490			0	1
GO:0099090	K4	BP	synaptic vesicle recycling via endosome	├─ synaptic vesicle recycling via endosome	SYNGO:transport			0	2
GO:0099158	K10	BP	regulation of recycling endosome localization within postsynapse	│ └─ regulation of recycling endosome localization within postsynapse	GO:0099090			0	1
GO:0099089	K5	BP	establishment of endoplasmic reticulum localization to postsynapse	├─ establishment of endoplasmic reticulum localization to postsynapse	SYNGO:transport			0	1
GO:0099637	K6	BP	neurotransmitter receptor transport	└─ neurotransmitter receptor transport	SYNGO:transport			0	15
GO:0098877	K11	BP	neurotransmitter receptor transport to plasma membrane	├─ neurotransmitter receptor transport to plasma membrane	GO:0099637			0	14
GO:0098969	K19	BP	neurotransmitter receptor transport to postsynaptic membrane	│ ├─ neurotransmitter receptor transport to postsynaptic membrane	GO:0098877			0	4
GO:0099639	K20	BP	neurotransmitter receptor transport, endosome to plasma membrane	│ └─ neurotransmitter receptor transport, endosome to plasma membrane	GO:0098877			0	11
GO:0098887	K26	BP	neurotransmitter receptor transport, endosome to postsynaptic membrane	│ └─ neurotransmitter receptor transport, endosome to postsynaptic membrane	GO:0099639			0	10
GO:0099152	K28	BP	regulation of neurotransmitter receptor transport, endosome to postsynaptic membrane	│ └─ regulation of neurotransmitter receptor transport, endosome to postsynaptic membrane	GO:0098887			0	3
GO:0098943	K12	BP	neurotransmitter receptor transport, postsynaptic endosome to lysosome	└─ neurotransmitter receptor transport, postsynaptic endosome to lysosome	GO:0099637			0	1

## Sheet: Table c. Metascape
Table c. Metascape analysis of 178 DEP.
Zhou Y, Zhou B, Pache L, Chang M, Khodabakhshi AH, Tanaseichuk O, Benner C, Chanda SK (2019) Metascape provides a biologist-oriented resource for the analysis of systems-level datasets. Nat Commun 10: 1523 Doi 10.1038/s41467-019-09234-6
GroupID	Category	Term	Description	LogP	Log(q-value)	InTerm_InList	Genes	Symbols
1_Summary	Reactome Gene Sets	R-HSA-2262752	Cellular responses to stress	-9.55086	-5.35502	23/784	534,1327,1329,2931,2950,4513,5682,5684,5690,5721,5928,6141,6181,6207,6228,6648,7086,8453,9114,9588,22824,23521,140735,2040,2788,5245,5573,6717,7018,7416,7417,23382,51076,22933,23122,81565,128866,2319,9414,4478,22808,27044,54472,5305,30011,8451,64708	ATP6V1G2,COX4I1,COX5B,GSK3A,GSTP1,COX2,PSMA1,PSMA3,PSMB2,PSME2,RBBP4,RPL18,RPLP2,RPS13,RPS23,SOD2,TKT,CUL2,ATP6V0D1,PRDX6,HSPA4L,RPL13A,DYNLL2,STOM,GNG7,PHB1,PRKAR1A,SRI,TF,VDAC1,VDAC2,AHCYL2,CUTC,SIRT2,CLASP2,NDEL1,CHMP4B,FLOT2,TJP2,MSN,MRAS,SND1,TOLLIP,PIP4K2A,SH3KBP1,CUL4A,COPS7B
1_Member	Reactome Gene Sets	R-HSA-2262752	Cellular responses to stress	-9.55086	-5.35502	23/784	534,1327,1329,2931,2950,4513,5682,5684,5690,5721,5928,6141,6181,6207,6228,6648,7086,8453,9114,9588,22824,23521,140735	ATP6V1G2,COX4I1,COX5B,GSK3A,GSTP1,COX2,PSMA1,PSMA3,PSMB2,PSME2,RBBP4,RPL18,RPLP2,RPS13,RPS23,SOD2,TKT,CUL2,ATP6V0D1,PRDX6,HSPA4L,RPL13A,DYNLL2
1_Member	Reactome Gene Sets	R-HSA-8953897	Cellular responses to stimuli	-9.40206	-5.35502	23/798	534,1327,1329,2931,2950,4513,5682,5684,5690,5721,5928,6141,6181,6207,6228,6648,7086,8453,9114,9588,22824,23521,140735	ATP6V1G2,COX4I1,COX5B,GSK3A,GSTP1,COX2,PSMA1,PSMA3,PSMB2,PSME2,RBBP4,RPL18,RPLP2,RPS13,RPS23,SOD2,TKT,CUL2,ATP6V0D1,PRDX6,HSPA4L,RPL13A,DYNLL2
2_Summary	Reactome Gene Sets	R-HSA-6798695	Neutrophil degranulation	-8.32973	-4.47722	17/482	12,302,960,1476,2040,2950,4831,6282,7276,8895,9588,23352,23406,25801,25840,54472,55276	SERPINA3,ANXA2,CD44,CSTB,STOM,GSTP1,NME2,S100A11,TTR,CPNE3,PRDX6,UBR4,COTL1,GCA,METTL7A,TOLLIP,PGM2
2_Member	Reactome Gene Sets	R-HSA-6798695	Neutrophil degranulation	-8.32973	-4.47722	17/482	12,302,960,1476,2040,2950,4831,6282,7276,8895,9588,23352,23406,25801,25840,54472,55276	SERPINA3,ANXA2,CD44,CSTB,STOM,GSTP1,NME2,S100A11,TTR,CPNE3,PRDX6,UBR4,COTL1,GCA,METTL7A,TOLLIP,PGM2
3_Summary	Reactome Gene Sets	R-HSA-9010553	Regulation of expression of SLITs and ROBOs	-8.19519	-4.47722	11/171	1605,5682,5684,5690,5721,6141,6181,6207,6228,8453,23521,23122,4099,4478,7430,30011,223,883,2346,57571,1192,2739,2950,3646,6648,54938,92935,3073,5538,8802,534,9114,6731,3839,3191,79084,721	DAG1,PSMA1,PSMA3,PSMB2,PSME2,RPL18,RPLP2,RPS13,RPS23,CUL2,RPL13A,CLASP2,MAG,MSN,EZR,SH3KBP1,ALDH9A1,KYAT1,FOLH1,CARNS1,CLIC1,GLO1,GSTP1,EIF3E,SOD2,SARS2,MARS2,HEXA,PPT1,SUCLG1,ATP6V1G2,ATP6V0D1,SRP72,KPNA3,HNRNPL,WDR77,C4B
3_Member	Reactome Gene Sets	R-HSA-9010553	Regulation of expression of SLITs and ROBOs	-8.19519	-4.47722	11/171	1605,5682,5684,5690,5721,6141,6181,6207,6228,8453,23521	DAG1,PSMA1,PSMA3,PSMB2,PSME2,RPL18,RPLP2,RPS13,RPS23,CUL2,RPL13A
3_Member	Reactome Gene Sets	R-HSA-376176	Signaling by ROBO receptors	-8.12632	-4.47722	12/218	1605,5682,5684,5690,5721,6141,6181,6207,6228,8453,23122,23521	DAG1,PSMA1,PSMA3,PSMB2,PSME2,RPL18,RPLP2,RPS13,RPS23,CUL2,CLASP2,RPL13A
1_Member	Reactome Gene Sets	R-HSA-9711123	Cellular response to chemical stress	-7.62581	-4.05589	11/194	1327,1329,2950,4513,5682,5684,5690,5721,6648,7086,9588	COX4I1,COX5B,GSTP1,COX2,PSMA1,PSMA3,PSMB2,PSME2,SOD2,TKT,PRDX6
3_Member	Reactome Gene Sets	R-HSA-9675108	Nervous system development	-6.44373	-2.96979	16/577	1605,4099,4478,5682,5684,5690,5721,6141,6181,6207,6228,7430,8453,23122,23521,30011	DAG1,MAG,MSN,PSMA1,PSMA3,PSMB2,PSME2,RPL18,RPLP2,RPS13,RPS23,EZR,CUL2,CLASP2,RPL13A,SH3KBP1
3_Member	Reactome Gene Sets	R-HSA-71291	Metabolism of amino acids and derivatives	-6.41477	-2.96979	13/374	223,883,2346,5682,5684,5690,5721,6141,6181,6207,6228,23521,57571	ALDH9A1,KYAT1,FOLH1,PSMA1,PSMA3,PSMB2,PSME2,RPL18,RPLP2,RPS13,RPS23,RPL13A,CARNS1
3_Member	Reactome Gene Sets	R-HSA-422475	Axon guidance	-5.96259	-2.56876	15/552	1605,4478,5682,5684,5690,5721,6141,6181,6207,6228,7430,8453,23122,23521,30011	DAG1,MSN,PSMA1,PSMA3,PSMB2,PSME2,RPL18,RPLP2,RPS13,RPS23,EZR,CUL2,CLASP2,RPL13A,SH3KBP1
4_Summary	GO Biological Processes	GO:0022614	membrane to membrane docking	-5.69977	-2.40594	3/5	3383,4478,7430,301,302,960,1192,1266,3679,4099,5789,6282,9414,54443,1605,30011,57471,3936,4134,5305,128866,9217,201475,27236,310,6876,7416,54472,79084,199,2931,5245,22933,201626,6844,12,22808	ICAM1,MSN,EZR,ANXA1,ANXA2,CD44,CLIC1,CNN3,ITGA7,MAG,PTPRD,S100A11,TJP2,ANLN,DAG1,SH3KBP1,ERMN,LCP1,MAP4,PIP4K2A,CHMP4B,VAPB,RAB12,ARFIP1,ANXA7,TAGLN,VDAC1,TOLLIP,WDR77,AIF1,GSK3A,PHB1,SIRT2,PDE12,VAMP2,SERPINA3,MRAS
4_Member	GO Biological Processes	GO:0022614	membrane to membrane docking	-5.69977	-2.40594	3/5	3383,4478,7430	ICAM1,MSN,EZR
1_Member	CORUM	CORUM:192	PA28-20S proteasome	-5.69687	-2.40594	4/16	5682,5684,5690,5721	PSMA1,PSMA3,PSMB2,PSME2
5_Summary	GO Biological Processes	GO:0030162	regulation of proteolysis	-5.65205	-2.40594	17/745	12,302,721,960,1191,1476,2152,2931,3698,5272,5684,5721,7917,10541,22933,51035,79699,301,308,2644,2950,5305,5573,10763	SERPINA3,ANXA2,C4B,CD44,CLU,CSTB,F3,GSK3A,ITIH2,SERPINB9,PSMA3,PSME2,BAG6,ANP32B,SIRT2,UBXN1,ZYG11B,ANXA1,ANXA5,GCHFR,GSTP1,PIP4K2A,PRKAR1A,NES
5_Member	GO Biological Processes	GO:0030162	regulation of proteolysis	-5.65205	-2.40594	17/745	12,302,721,960,1191,1476,2152,2931,3698,5272,5684,5721,7917,10541,22933,51035,79699	SERPINA3,ANXA2,C4B,CD44,CLU,CSTB,F3,GSK3A,ITIH2,SERPINB9,PSMA3,PSME2,BAG6,ANP32B,SIRT2,UBXN1,ZYG11B
6_Summary	WikiPathways	WP3888	VEGFA-VEGFR2 signaling pathway	-5.64006	-2.40594	13/439	301,1192,2152,3383,6181,6648,7086,7430,9114,9588,23521,27044,57326	ANXA1,CLIC1,F3,ICAM1,RPLP2,SOD2,TKT,EZR,ATP6V0D1,PRDX6,RPL13A,SND1,PBXIP1
6_Member	WikiPathways	WP3888	VEGFA-VEGFR2 signaling pathway	-5.64006	-2.40594	13/439	301,1192,2152,3383,6181,6648,7086,7430,9114,9588,23521,27044,57326	ANXA1,CLIC1,F3,ICAM1,RPLP2,SOD2,TKT,EZR,ATP6V0D1,PRDX6,RPL13A,SND1,PBXIP1
7_Summary	Reactome Gene Sets	R-HSA-8950505	Gene and protein expression by JAK-STAT signaling after Interleukin-12 stimulation	-5.54007	-2.33813	5/38	302,3936,4478,5721,6648,301,3383,5682,5684,5690,6844,54472,960,3839,201626,2931,5305,7416,10763,22933,80856	ANXA2,LCP1,MSN,PSME2,SOD2,ANXA1,ICAM1,PSMA1,PSMA3,PSMB2,VAMP2,TOLLIP,CD44,KPNA3,PDE12,GSK3A,PIP4K2A,VDAC1,NES,SIRT2,LNPK
7_Member	Reactome Gene Sets	R-HSA-8950505	Gene and protein expression by JAK-STAT signaling after Interleukin-12 stimulation	-5.54007	-2.33813	5/38	302,3936,4478,5721,6648	ANXA2,LCP1,MSN,PSME2,SOD2
8_Summary	GO Biological Processes	GO:0072521	purine-containing compound metabolic process	-5.44939	-2.29856	12/387	271,3704,4830,4831,5224,5538,7276,8802,9414,51715,55276,260425,10135,54187,7086,374659,2950,3422,5305,51477,3073,51097	AMPD2,ITPA,NME1,NME2,PGAM2,PPT1,TTR,SUCLG1,TJP2,RAB23,PGM2,MAGI3,NAMPT,NANS,TKT,HDDC3,GSTP1,IDI1,PIP4K2A,ISYNA1,HEXA,SCCPDH
8_Member	GO Biological Processes	GO:0072521	purine-containing compound metabolic process	-5.44939	-2.29856	12/387	271,3704,4830,4831,5224,5538,7276,8802,9414,51715,55276,260425	AMPD2,ITPA,NME1,NME2,PGAM2,PPT1,TTR,SUCLG1,TJP2,RAB23,PGM2,MAGI3
9_Summary	GO Biological Processes	GO:1903362	regulation of cellular protein catabolic process	-5.44251	-2.29856	10/260	302,1191,2931,4478,5721,7430,7917,22933,51035,79699,5538,5682,5684,5690,8451,8453,23352,54472,128866,201475,5245,5305,7416,201626,2152,10541	ANXA2,CLU,GSK3A,MSN,PSME2,EZR,BAG6,SIRT2,UBXN1,ZYG11B,PPT1,PSMA1,PSMA3,PSMB2,CUL4A,CUL2,UBR4,TOLLIP,CHMP4B,RAB12,PHB1,PIP4K2A,VDAC1,PDE12,F3,ANP32B
9_Member	GO Biological Processes	GO:1903362	regulation of cellular protein catabolic process	-5.44251	-2.29856	10/260	302,1191,2931,4478,5721,7430,7917,22933,51035,79699	ANXA2,CLU,GSK3A,MSN,PSME2,EZR,BAG6,SIRT2,UBXN1,ZYG11B
8_Member	GO Biological Processes	GO:0055086	nucleobase-containing small molecule metabolic process	-5.40101	-2.28339	14/536	271,3704,4830,4831,5224,5538,7276,8802,9414,10135,51715,54187,55276,260425	AMPD2,ITPA,NME1,NME2,PGAM2,PPT1,TTR,SUCLG1,TJP2,NAMPT,RAB23,NANS,PGM2,MAGI3
10_Summary	GO Biological Processes	GO:0006091	generation of precursor metabolites and energy	-5.37007	-2.27727	12/394	128,1327,1329,2931,4513,5224,6648,7086,8802,8908,25796,57017,310,311,5682,5684,5690,7416,9217,7417,534,9114	ADH5,COX4I1,COX5B,GSK3A,COX2,PGAM2,SOD2,TKT,SUCLG1,GYG2,PGLS,COQ9,ANXA7,ANXA11,PSMA1,PSMA3,PSMB2,VDAC1,VAPB,VDAC2,ATP6V1G2,ATP6V0D1
10_Member	GO Biological Processes	GO:0006091	generation of precursor metabolites and energy	-5.37007	-2.27727	12/394	128,1327,1329,2931,4513,5224,6648,7086,8802,8908,25796,57017	ADH5,COX4I1,COX5B,GSK3A,COX2,PGAM2,SOD2,TKT,SUCLG1,GYG2,PGLS,COQ9
11_Summary	Reactome Gene Sets	R-HSA-109582	Hemostasis	-5.33868	-2.26936	15/621	12,302,308,960,1191,2152,2788,3959,4099,5573,6717,7018,51097,55605,374354	SERPINA3,ANXA2,ANXA5,CD44,CLU,F3,GNG7,LGALS3BP,MAG,PRKAR1A,SRI,TF,SCCPDH,KIF21A,NHLRC2
11_Member	Reactome Gene Sets	R-HSA-109582	Hemostasis	-5.33868	-2.26936	15/621	12,302,308,960,1191,2152,2788,3959,4099,5573,6717,7018,51097,55605,374354	SERPINA3,ANXA2,ANXA5,CD44,CLU,F3,GNG7,LGALS3BP,MAG,PRKAR1A,SRI,TF,SCCPDH,KIF21A,NHLRC2
12_Summary	GO Biological Processes	GO:0032386	regulation of intracellular transport	-5.31044	-2.26339	11/332	302,2040,2931,3936,4478,6844,7430,10541,27236,51715,81565,1605,6717	ANXA2,STOM,GSK3A,LCP1,MSN,VAMP2,EZR,ANP32B,ARFIP1,RAB23,NDEL1,DAG1,SRI
12_Member	GO Biological Processes	GO:0032386	regulation of intracellular transport	-5.31044	-2.26339	11/332	302,2040,2931,3936,4478,6844,7430,10541,27236,51715,81565	ANXA2,STOM,GSK3A,LCP1,MSN,VAMP2,EZR,ANP32B,ARFIP1,RAB23,NDEL1
9_Member	GO Biological Processes	GO:0030163	protein catabolic process	-5.27187	-2.24602	16/711	1191,2931,5538,5682,5684,5690,7917,8451,8453,22933,23352,51035,54472,79699,128866,201475	CLU,GSK3A,PPT1,PSMA1,PSMA3,PSMB2,BAG6,CUL4A,CUL2,SIRT2,UBR4,UBXN1,TOLLIP,ZYG11B,CHMP4B,RAB12
1_Member	Reactome Gene Sets	R-HSA-382551	Transport of small molecules	-5.13616	-2.13051	16/729	534,2040,2788,5245,5573,5682,5684,5690,5721,6717,7018,7416,7417,9114,23382,51076	ATP6V1G2,STOM,GNG7,PHB1,PRKAR1A,PSMA1,PSMA3,PSMB2,PSME2,SRI,TF,VDAC1,VDAC2,ATP6V0D1,AHCYL2,CUTC
7_Member	Reactome Gene Sets	R-HSA-9020591	Interleukin-12 signaling	-5.07355	-2.08721	5/47	302,3936,4478,5721,6648	ANXA2,LCP1,MSN,PSME2,SOD2
9_Member	GO Biological Processes	GO:0044257	cellular protein catabolic process	-5.05499	-2.08713	15/656	2931,5538,5682,5684,5690,7917,8451,8453,22933,23352,51035,54472,79699,128866,201475	GSK3A,PPT1,PSMA1,PSMA3,PSMB2,BAG6,CUL4A,CUL2,SIRT2,UBR4,UBXN1,TOLLIP,ZYG11B,CHMP4B,RAB12
1_Member	Reactome Gene Sets	R-HSA-68882	Mitotic Anaphase	-4.92195	-1.99061	9/236	5682,5684,5690,5721,22933,23122,81565,128866,140735	PSMA1,PSMA3,PSMB2,PSME2,SIRT2,CLASP2,NDEL1,CHMP4B,DYNLL2
11_Member	Reactome Gene Sets	R-HSA-114608	Platelet degranulation	-4.92109	-1.99061	7/129	12,308,1191,3959,7018,51097,374354	SERPINA3,ANXA5,CLU,LGALS3BP,TF,SCCPDH,NHLRC2
1_Member	Reactome Gene Sets	R-HSA-2555396	Mitotic Metaphase and Anaphase	-4.90732	-1.99061	9/237	5682,5684,5690,5721,22933,23122,81565,128866,140735	PSMA1,PSMA3,PSMB2,PSME2,SIRT2,CLASP2,NDEL1,CHMP4B,DYNLL2
13_Summary	GO Biological Processes	GO:0048260	positive regulation of receptor-mediated endocytosis	-4.81393	-1.9278	5/53	302,1191,5538,7018,9779,2739	ANXA2,CLU,PPT1,TF,TBC1D5,GLO1
13_Member	GO Biological Processes	GO:0048260	positive regulation of receptor-mediated endocytosis	-4.81393	-1.9278	5/53	302,1191,5538,7018,9779	ANXA2,CLU,PPT1,TF,TBC1D5
11_Member	Reactome Gene Sets	R-HSA-76005	Response to elevated platelet cytosolic Ca2+	-4.81347	-1.9278	7/134	12,308,1191,3959,7018,51097,374354	SERPINA3,ANXA5,CLU,LGALS3BP,TF,SCCPDH,NHLRC2
3_Member	GO Biological Processes	GO:0006518	peptide metabolic process	-4.7727	-1.92563	13/529	1192,2739,2950,3646,6141,6181,6207,6228,6648,23521,54938,57571,92935	CLIC1,GLO1,GSTP1,EIF3E,RPL18,RPLP2,RPS13,RPS23,SOD2,RPL13A,SARS2,CARNS1,MARS2
14_Summary	GO Biological Processes	GO:0005975	carbohydrate metabolic process	-4.7539	-1.92563	12/454	2739,2931,3073,5224,6652,7165,8908,25796,51477,54187,55276,130589,128,223,960,7086,2950,3422,57017,57571	GLO1,GSK3A,HEXA,PGAM2,SORD,TPD52L2,GYG2,PGLS,ISYNA1,NANS,PGM2,GALM,ADH5,ALDH9A1,CD44,TKT,GSTP1,IDI1,COQ9,CARNS1
14_Member	GO Biological Processes	GO:0005975	carbohydrate metabolic process	-4.7539	-1.92563	12/454	2739,2931,3073,5224,6652,7165,8908,25796,51477,54187,55276,130589	GLO1,GSK3A,HEXA,PGAM2,SORD,TPD52L2,GYG2,PGLS,ISYNA1,NANS,PGM2,GALM
8_Member	GO Biological Processes	GO:0019693	ribose phosphate metabolic process	-4.74065	-1.92563	11/382	271,3704,4830,4831,5224,5538,7086,8802,9414,51715,260425	AMPD2,ITPA,NME1,NME2,PGAM2,PPT1,TKT,SUCLG1,TJP2,RAB23,MAGI3
5_Member	GO Biological Processes	GO:0052547	regulation of peptidase activity	-4.73512	-1.92563	12/456	12,302,721,960,1476,2152,3698,5272,5684,5721,10541,51035	SERPINA3,ANXA2,C4B,CD44,CSTB,F3,ITIH2,SERPINB9,PSMA3,PSME2,ANP32B,UBXN1
5_Member	GO Biological Processes	GO:0043086	negative regulation of catalytic activity	-4.73398	-1.92563	16/786	12,301,302,308,721,960,1476,2644,2931,2950,3698,5272,5305,5573,10763,51035	SERPINA3,ANXA1,ANXA2,ANXA5,C4B,CD44,CSTB,GCHFR,GSK3A,GSTP1,ITIH2,SERPINB9,PIP4K2A,PRKAR1A,NES,UBXN1
15_Summary	GO Biological Processes	GO:0060627	regulation of vesicle-mediated transport	-4.72155	-1.92563	13/535	301,302,721,1191,4478,5538,6844,7018,7430,9779,23122,27236,201475,617,2319,6731,7917,9351,128866	ANXA1,ANXA2,C4B,CLU,MSN,PPT1,VAMP2,TF,EZR,TBC1D5,CLASP2,ARFIP1,RAB12,BCS1L,FLOT2,SRP72,BAG6,SLC9A3R2,CHMP4B
15_Member	GO Biological Processes	GO:0060627	regulation of vesicle-mediated transport	-4.72155	-1.92563	13/535	301,302,721,1191,4478,5538,6844,7018,7430,9779,23122,27236,201475	ANXA1,ANXA2,C4B,CLU,MSN,PPT1,VAMP2,TF,EZR,TBC1D5,CLASP2,ARFIP1,RAB12
4_Member	GO Biological Processes	GO:0098609	cell-cell adhesion	-4.70466	-1.92563	13/537	301,302,960,1192,1266,3383,3679,4099,4478,5789,6282,7430,9414	ANXA1,ANXA2,CD44,CLIC1,CNN3,ICAM1,ITGA7,MAG,MSN,PTPRD,S100A11,EZR,TJP2
16_Summary	GO Biological Processes	GO:0030036	actin cytoskeleton organization	-4.69625	-1.92563	13/538	199,301,822,1266,3936,5573,7018,7430,10529,22808,30011,54443,57471,23122,50810,81565,84376	AIF1,ANXA1,CAPG,CNN3,LCP1,PRKAR1A,TF,EZR,NEBL,MRAS,SH3KBP1,ANLN,ERMN,CLASP2,HDGFL3,NDEL1,HOOK3
16_Member	GO Biological Processes	GO:0030036	actin cytoskeleton organization	-4.69625	-1.92563	13/538	199,301,822,1266,3936,5573,7018,7430,10529,22808,30011,54443,57471	AIF1,ANXA1,CAPG,CNN3,LCP1,PRKAR1A,TF,EZR,NEBL,MRAS,SH3KBP1,ANLN,ERMN
3_Member	GO Biological Processes	GO:0043603	cellular amide metabolic process	-4.69392	-1.92563	16/792	1192,2739,2950,3073,3646,5538,6141,6181,6207,6228,6648,8802,23521,54938,57571,92935	CLIC1,GLO1,GSTP1,HEXA,EIF3E,PPT1,RPL18,RPLP2,RPS13,RPS23,SOD2,SUCLG1,RPL13A,SARS2,CARNS1,MARS2
7_Member	Reactome Gene Sets	R-HSA-449147	Signaling by Interleukins	-4.6794	-1.92239	12/462	301,302,3383,3936,4478,5682,5684,5690,5721,6648,6844,54472	ANXA1,ANXA2,ICAM1,LCP1,MSN,PSMA1,PSMA3,PSMB2,PSME2,SOD2,VAMP2,TOLLIP
7_Member	Reactome Gene Sets	R-HSA-447115	Interleukin-12 family signaling	-4.65812	-1.91211	5/57	302,3936,4478,5721,6648	ANXA2,LCP1,MSN,PSME2,SOD2
7_Member	Reactome Gene Sets	R-HSA-1280215	Cytokine Signaling in Immune system	-4.61873	-1.88345	15/715	301,302,960,3383,3839,3936,4478,5682,5684,5690,5721,6648,6844,54472,201626	ANXA1,ANXA2,CD44,ICAM1,KPNA3,LCP1,MSN,PSMA1,PSMA3,PSMB2,PSME2,SOD2,VAMP2,TOLLIP,PDE12
16_Member	GO Biological Processes	GO:0097435	supramolecular fiber organization	-4.60499	-1.88017	13/549	199,822,3936,5573,7018,7430,10529,23122,30011,50810,57471,81565,84376	AIF1,CAPG,LCP1,PRKAR1A,TF,EZR,NEBL,CLASP2,SH3KBP1,HDGFL3,ERMN,NDEL1,HOOK3
9_Member	GO Biological Processes	GO:0042176	regulation of protein catabolic process	-4.58723	-1.88003	11/397	302,1191,2931,4478,5245,5721,7430,7917,22933,51035,79699	ANXA2,CLU,GSK3A,MSN,PHB1,PSME2,EZR,BAG6,SIRT2,UBXN1,ZYG11B
17_Summary	GO Biological Processes	GO:0006081	cellular aldehyde metabolic process	-4.58464	-1.88003	5/59	128,223,2098,2739,7086	ADH5,ALDH9A1,ESD,GLO1,TKT
17_Member	GO Biological Processes	GO:0006081	cellular aldehyde metabolic process	-4.58464	-1.88003	5/59	128,223,2098,2739,7086	ADH5,ALDH9A1,ESD,GLO1,TKT
3_Member	Reactome Gene Sets	R-HSA-72689	Formation of a pool of free 40S subunits	-4.51245	-1.81759	6/101	3646,6141,6181,6207,6228,23521	EIF3E,RPL18,RPLP2,RPS13,RPS23,RPL13A
4_Member	WikiPathways	WP5199	PtdIns(4,5)P2 in cytokinesis pathway	-4.49362	-1.80831	3/11	4478,7430,54443	MSN,EZR,ANLN
18_Summary	GO Biological Processes	GO:0097190	apoptotic signaling pathway	-4.46144	-1.79371	9/270	309,1191,2931,6648,7417,7917,8451,8453,79017,199,960,2950,3383,7416,7430,51035,81565,260425,617,5245,10469,1605	ANXA6,CLU,GSK3A,SOD2,VDAC2,BAG6,CUL4A,CUL2,GGCT,AIF1,CD44,GSTP1,ICAM1,VDAC1,EZR,UBXN1,NDEL1,MAGI3,BCS1L,PHB1,TIMM44,DAG1
18_Member	GO Biological Processes	GO:0097190	apoptotic signaling pathway	-4.46144	-1.79371	9/270	309,1191,2931,6648,7417,7917,8451,8453,79017	ANXA6,CLU,GSK3A,SOD2,VDAC2,BAG6,CUL4A,CUL2,GGCT
4_Member	GO Biological Processes	GO:0008360	regulation of cell shape	-4.46053	-1.79371	7/152	301,1605,3679,4478,7430,30011,57471	ANXA1,DAG1,ITGA7,MSN,EZR,SH3KBP1,ERMN
4_Member	GO Biological Processes	GO:0061028	establishment of endothelial barrier	-4.43313	-1.78119	4/32	3383,4478,7430,9414	ICAM1,MSN,EZR,TJP2
1_Member	Reactome Gene Sets	R-HSA-5357801	Programmed Cell Death	-4.43029	-1.78119	8/210	2319,5682,5684,5690,5721,9414,128866,140735	FLOT2,PSMA1,PSMA3,PSMB2,PSME2,TJP2,CHMP4B,DYNLL2
3_Member	Reactome Gene Sets	R-HSA-9711097	Cellular response to starvation	-4.38854	-1.74804	7/156	534,6141,6181,6207,6228,9114,23521	ATP6V1G2,RPL18,RPLP2,RPS13,RPS23,ATP6V0D1,RPL13A
9_Member	GO Biological Processes	GO:1903364	positive regulation of cellular protein catabolic process	-4.37088	-1.73881	7/157	1191,2931,4478,7430,7917,22933,79699	CLU,GSK3A,MSN,EZR,BAG6,SIRT2,ZYG11B
1_Member	Reactome Gene Sets	R-HSA-1234176	Oxygen-dependent proline hydroxylation of Hypoxia-inducible Factor Alpha	-4.34744	-1.72364	5/66	5682,5684,5690,5721,8453	PSMA1,PSMA3,PSMB2,PSME2,CUL2
14_Member	KEGG Pathway	hsa00010	Glycolysis / Gluconeogenesis	-4.31582	-1.71779	5/67	128,223,5224,55276,130589	ADH5,ALDH9A1,PGAM2,PGM2,GALM
19_Summary	GO Biological Processes	GO:0006914	autophagy	-4.31508	-1.71779	9/282	310,1191,5305,9779,22933,51715,54472,128866,201475,9114,84376	ANXA7,CLU,PIP4K2A,TBC1D5,SIRT2,RAB23,TOLLIP,CHMP4B,RAB12,ATP6V0D1,HOOK3
19_Member	GO Biological Processes	GO:0006914	autophagy	-4.31508	-1.71779	9/282	310,1191,5305,9779,22933,51715,54472,128866,201475	ANXA7,CLU,PIP4K2A,TBC1D5,SIRT2,RAB23,TOLLIP,CHMP4B,RAB12
19_Member	GO Biological Processes	GO:0061919	process utilizing autophagic mechanism	-4.31508	-1.71779	9/282	310,1191,5305,9779,22933,51715,54472,128866,201475	ANXA7,CLU,PIP4K2A,TBC1D5,SIRT2,RAB23,TOLLIP,CHMP4B,RAB12
5_Member	GO Biological Processes	GO:0052548	regulation of endopeptidase activity	-4.30999	-1.71779	11/426	12,302,721,960,1476,2152,3698,5272,5684,5721,10541	SERPINA3,ANXA2,C4B,CD44,CSTB,F3,ITIH2,SERPINB9,PSMA3,PSME2,ANP32B
8_Member	GO Biological Processes	GO:0009150	purine ribonucleotide metabolic process	-4.29804	-1.7134	10/353	271,3704,4830,4831,5224,5538,8802,9414,51715,260425	AMPD2,ITPA,NME1,NME2,PGAM2,PPT1,SUCLG1,TJP2,RAB23,MAGI3
3_Member	Reactome Gene Sets	R-HSA-156827	L13a-mediated translational silencing of Ceruloplasmin expression	-4.28151	-1.70429	6/111	3646,6141,6181,6207,6228,23521	EIF3E,RPL18,RPLP2,RPS13,RPS23,RPL13A
3_Member	Reactome Gene Sets	R-HSA-1799339	SRP-dependent cotranslational protein targeting to membrane	-4.25971	-1.69697	6/112	6141,6181,6207,6228,6731,23521	RPL18,RPLP2,RPS13,RPS23,SRP72,RPL13A
3_Member	Reactome Gene Sets	R-HSA-72706	GTP hydrolysis and joining of the 60S ribosomal subunit	-4.25971	-1.69697	6/112	3646,6141,6181,6207,6228,23521	EIF3E,RPL18,RPLP2,RPS13,RPS23,RPL13A
20_Summary	GO Biological Processes	GO:0009611	response to wounding	-4.2287	-1.67805	11/435	199,308,309,960,1192,1605,2152,4099,6648,80856,128866	AIF1,ANXA5,ANXA6,CD44,CLIC1,DAG1,F3,MAG,SOD2,LNPK,CHMP4B
20_Member	GO Biological Processes	GO:0009611	response to wounding	-4.2287	-1.67805	11/435	199,308,309,960,1192,1605,2152,4099,6648,80856,128866	AIF1,ANXA5,ANXA6,CD44,CLIC1,DAG1,F3,MAG,SOD2,LNPK,CHMP4B
1_Member	CORUM	CORUM:193	PA700-20S-PA28 complex	-4.22678	-1.67805	4/36	5682,5684,5690,5721	PSMA1,PSMA3,PSMB2,PSME2
3_Member	Reactome Gene Sets	R-HSA-72766	Translation	-4.21013	-1.66833	9/291	3646,6141,6181,6207,6228,6731,23521,54938,92935	EIF3E,RPL18,RPLP2,RPS13,RPS23,SRP72,RPL13A,SARS2,MARS2
16_Member	GO Biological Processes	GO:0030029	actin filament-based process	-4.20348	-1.66833	13/601	199,301,822,1266,3936,5573,7018,7430,10529,22808,30011,54443,57471	AIF1,ANXA1,CAPG,CNN3,LCP1,PRKAR1A,TF,EZR,NEBL,MRAS,SH3KBP1,ANLN,ERMN
10_Member	KEGG Pathway	hsa05014	Amyotrophic lateral sclerosis	-4.18714	-1.66515	10/364	310,311,1327,1329,4513,5682,5684,5690,7416,9217	ANXA7,ANXA11,COX4I1,COX5B,COX2,PSMA1,PSMA3,PSMB2,VDAC1,VAPB
8_Member	GO Biological Processes	GO:0006163	purine nucleotide metabolic process	-4.16742	-1.65186	10/366	271,3704,4830,4831,5224,5538,8802,9414,51715,260425	AMPD2,ITPA,NME1,NME2,PGAM2,PPT1,SUCLG1,TJP2,RAB23,MAGI3
1_Member	CORUM	CORUM:191	20S proteasome	-4.15567	-1.6493	3/14	5682,5684,5690	PSMA1,PSMA3,PSMB2
5_Member	GO Biological Processes	GO:0051346	negative regulation of hydrolase activity	-4.1187	-1.63506	10/371	12,301,302,721,960,1476,2644,3698,5272,51035	SERPINA3,ANXA1,ANXA2,C4B,CD44,CSTB,GCHFR,ITIH2,SERPINB9,UBXN1
3_Member	Reactome Gene Sets	R-HSA-72613	Eukaryotic Translation Initiation	-4.11295	-1.63506	6/119	3646,6141,6181,6207,6228,23521	EIF3E,RPL18,RPLP2,RPS13,RPS23,RPL13A
3_Member	Reactome Gene Sets	R-HSA-72737	Cap-dependent Translation Initiation	-4.11295	-1.63506	6/119	3646,6141,6181,6207,6228,23521	EIF3E,RPL18,RPLP2,RPS13,RPS23,RPL13A
8_Member	GO Biological Processes	GO:0009259	ribonucleotide metabolic process	-4.10905	-1.63506	10/372	271,3704,4830,4831,5224,5538,8802,9414,51715,260425	AMPD2,ITPA,NME1,NME2,PGAM2,PPT1,SUCLG1,TJP2,RAB23,MAGI3
1_Member	Reactome Gene Sets	R-HSA-1234174	Cellular response to hypoxia	-4.08017	-1.61291	5/75	5682,5684,5690,5721,8453	PSMA1,PSMA3,PSMB2,PSME2,CUL2
1_Member	CORUM	CORUM:194	PA28gamma-20S proteasome	-4.06064	-1.60467	3/15	5682,5684,5690	PSMA1,PSMA3,PSMB2
3_Member	GO Biological Processes	GO:0002181	cytoplasmic translation	-4.05301	-1.60404	6/122	3646,6141,6181,6207,6228,23521	EIF3E,RPL18,RPLP2,RPS13,RPS23,RPL13A
4_Member	GO Biological Processes	GO:0022604	regulation of cell morphogenesis	-4.04362	-1.60404	9/306	301,960,1605,3679,4478,5789,7430,30011,57471	ANXA1,CD44,DAG1,ITGA7,MSN,PTPRD,EZR,SH3KBP1,ERMN
10_Member	KEGG Pathway	hsa05016	Huntington disease	-4.04362	-1.60404	9/306	1327,1329,4513,5682,5684,5690,6648,7416,7417	COX4I1,COX5B,COX2,PSMA1,PSMA3,PSMB2,SOD2,VDAC1,VDAC2
9_Member	GO Biological Processes	GO:0051603	proteolysis involved in cellular protein catabolic process	-4.0194	-1.59326	13/627	2931,5682,5684,5690,7917,8451,8453,22933,23352,51035,54472,79699,128866	GSK3A,PSMA1,PSMA3,PSMB2,BAG6,CUL4A,CUL2,SIRT2,UBR4,UBXN1,TOLLIP,ZYG11B,CHMP4B
8_Member	GO Biological Processes	GO:0009117	nucleotide metabolic process	-4.01363	-1.59326	11/460	271,3704,4830,4831,5224,5538,8802,9414,10135,51715,260425	AMPD2,ITPA,NME1,NME2,PGAM2,PPT1,SUCLG1,TJP2,NAMPT,RAB23,MAGI3
1_Member	Reactome Gene Sets	R-HSA-9759194	Nuclear events mediated by NFE2L2	-3.97254	-1.55896	5/79	5682,5684,5690,5721,7086	PSMA1,PSMA3,PSMB2,PSME2,TKT
8_Member	GO Biological Processes	GO:0006753	nucleoside phosphate metabolic process	-3.94792	-1.54298	11/468	271,3704,4830,4831,5224,5538,8802,9414,10135,51715,260425	AMPD2,ITPA,NME1,NME2,PGAM2,PPT1,SUCLG1,TJP2,NAMPT,RAB23,MAGI3
3_Member	CORUM	CORUM:306	Ribosome, cytoplasmic	-3.94657	-1.54298	5/80	6141,6181,6207,6228,23521	RPL18,RPLP2,RPS13,RPS23,RPL13A
8_Member	KEGG Pathway	hsa00230	Purine metabolism	-3.93796	-1.53928	6/128	271,3704,4830,4831,55276,374659	AMPD2,ITPA,NME1,NME2,PGM2,HDDC3
9_Member	GO Biological Processes	GO:0006511	ubiquitin-dependent protein catabolic process	-3.90342	-1.50959	12/557	2931,5682,5684,5690,7917,8451,8453,22933,23352,51035,54472,128866	GSK3A,PSMA1,PSMA3,PSMB2,BAG6,CUL4A,CUL2,SIRT2,UBR4,UBXN1,TOLLIP,CHMP4B
1_Member	Reactome Gene Sets	R-HSA-69202	Cyclin E associated events during G1/S transition	-3.87077	-1.48174	5/83	5682,5684,5690,5721,5928	PSMA1,PSMA3,PSMB2,PSME2,RBBP4
10_Member	GO Biological Processes	GO:0015980	energy derivation by oxidation of organic compounds	-3.86589	-1.4816	8/253	1327,1329,2931,4513,6648,8802,8908,57017	COX4I1,COX5B,GSK3A,COX2,SOD2,SUCLG1,GYG2,COQ9
1_Member	Reactome Gene Sets	R-HSA-2467813	Separation of Sister Chromatids	-3.837	-1.46665	7/191	5682,5684,5690,5721,23122,81565,140735	PSMA1,PSMA3,PSMB2,PSME2,CLASP2,NDEL1,DYNLL2
9_Member	GO Biological Processes	GO:0061136	regulation of proteasomal protein catabolic process	-3.837	-1.46665	7/191	1191,2931,5721,7917,22933,51035,79699	CLU,GSK3A,PSME2,BAG6,SIRT2,UBXN1,ZYG11B
9_Member	GO Biological Processes	GO:0019941	modification-dependent protein catabolic process	-3.83178	-1.46598	12/567	2931,5682,5684,5690,7917,8451,8453,22933,23352,51035,54472,128866	GSK3A,PSMA1,PSMA3,PSMB2,BAG6,CUL4A,CUL2,SIRT2,UBR4,UBXN1,TOLLIP,CHMP4B
1_Member	Reactome Gene Sets	R-HSA-69656	Cyclin A:Cdk2-associated events at S phase entry	-3.82191	-1.46061	5/85	5682,5684,5690,5721,5928	PSMA1,PSMA3,PSMB2,PSME2,RBBP4
1_Member	KEGG Pathway	hsa03050	Proteasome	-3.8042	-1.44735	4/46	5682,5684,5690,5721	PSMA1,PSMA3,PSMB2,PSME2
5_Member	GO Biological Processes	GO:0010466	negative regulation of peptidase activity	-3.76217	-1.41327	8/262	12,302,721,960,1476,3698,5272,51035	SERPINA3,ANXA2,C4B,CD44,CSTB,ITIH2,SERPINB9,UBXN1
9_Member	GO Biological Processes	GO:0032434	regulation of proteasomal ubiquitin-dependent protein catabolic process	-3.75919	-1.41327	6/138	1191,2931,7917,22933,51035,79699	CLU,GSK3A,BAG6,SIRT2,UBXN1,ZYG11B
9_Member	GO Biological Processes	GO:0043632	modification-dependent macromolecule catabolic process	-3.75488	-1.41327	12/578	2931,5682,5684,5690,7917,8451,8453,22933,23352,51035,54472,128866	GSK3A,PSMA1,PSMA3,PSMB2,BAG6,CUL4A,CUL2,SIRT2,UBR4,UBXN1,TOLLIP,CHMP4B
11_Member	Reactome Gene Sets	R-HSA-76002	Platelet activation, signaling and aggregation	-3.75091	-1.41327	8/263	12,308,1191,2788,3959,7018,51097,374354	SERPINA3,ANXA5,CLU,GNG7,LGALS3BP,TF,SCCPDH,NHLRC2
9_Member	GO Biological Processes	GO:0043161	proteasome-mediated ubiquitin-dependent protein catabolic process	-3.74825	-1.41327	9/335	2931,5682,5684,5690,7917,8451,8453,22933,51035	GSK3A,PSMA1,PSMA3,PSMB2,BAG6,CUL4A,CUL2,SIRT2,UBXN1
12_Member	GO Biological Processes	GO:0032388	positive regulation of intracellular transport	-3.74079	-1.41327	7/198	302,2040,2931,4478,6844,7430,10541	ANXA2,STOM,GSK3A,MSN,VAMP2,EZR,ANP32B
3_Member	Reactome Gene Sets	R-HSA-156902	Peptide chain elongation	-3.72791	-1.41327	5/89	6141,6181,6207,6228,23521	RPL18,RPLP2,RPS13,RPS23,RPL13A
3_Member	Reactome Gene Sets	R-HSA-192823	Viral mRNA Translation	-3.72791	-1.41327	5/89	6141,6181,6207,6228,23521	RPL18,RPLP2,RPS13,RPS23,RPL13A
8_Member	GO Biological Processes	GO:0009132	nucleoside diphosphate metabolic process	-3.72791	-1.41327	5/89	4830,4831,5224,9414,260425	NME1,NME2,PGAM2,TJP2,MAGI3
10_Member	KEGG Pathway	hsa05012	Parkinson disease	-3.71744	-1.40679	8/266	1327,1329,4513,5682,5684,5690,7416,7417	COX4I1,COX5B,COX2,PSMA1,PSMA3,PSMB2,VDAC1,VDAC2
16_Member	GO Biological Processes	GO:0007015	actin filament organization	-3.70638	-1.4024	8/267	199,822,3936,7018,7430,10529,30011,57471	AIF1,CAPG,LCP1,TF,EZR,NEBL,SH3KBP1,ERMN
3_Member	WikiPathways	WP477	Cytoplasmic ribosomal proteins	-3.70515	-1.4024	5/90	6141,6181,6207,6228,23521	RPL18,RPLP2,RPS13,RPS23,RPL13A
1_Member	Reactome Gene Sets	R-HSA-1236978	Cross-presentation of soluble exogenous antigens (endosomes)	-3.69677	-1.40178	4/49	5682,5684,5690,5721	PSMA1,PSMA3,PSMB2,PSME2
4_Member	GO Biological Processes	GO:0001885	endothelial cell development	-3.69677	-1.40178	4/49	3383,4478,7430,9414	ICAM1,MSN,EZR,TJP2
18_Member	GO Biological Processes	GO:0001836	release of cytochrome c from mitochondria	-3.67117	-1.38057	3/20	1191,6648,79017	CLU,SOD2,GGCT
1_Member	Reactome Gene Sets	R-HSA-211733	Regulation of activated PAK-2p34 by proteasome mediated degradation	-3.66255	-1.38057	4/50	5682,5684,5690,5721	PSMA1,PSMA3,PSMB2,PSME2
4_Member	GO Biological Processes	GO:1902115	regulation of organelle assembly	-3.66145	-1.38057	7/204	3936,4134,4478,5305,5789,7430,128866	LCP1,MAP4,MSN,PIP4K2A,PTPRD,EZR,CHMP4B
4_Member	GO Biological Processes	GO:0022406	membrane docking	-3.66045	-1.38057	5/92	3383,4478,7430,9217,201475	ICAM1,MSN,EZR,VAPB,RAB12
10_Member	KEGG Pathway	hsa05020	Prion disease	-3.64109	-1.37322	8/273	1327,1329,4513,5682,5684,5690,7416,7417	COX4I1,COX5B,COX2,PSMA1,PSMA3,PSMB2,VDAC1,VDAC2
3_Member	Reactome Gene Sets	R-HSA-156842	Eukaryotic Translation Elongation	-3.63851	-1.37322	5/93	6141,6181,6207,6228,23521	RPL18,RPLP2,RPS13,RPS23,RPL13A
3_Member	Reactome Gene Sets	R-HSA-2408557	Selenocysteine synthesis	-3.63851	-1.37322	5/93	6141,6181,6207,6228,23521	RPL18,RPLP2,RPS13,RPS23,RPL13A
3_Member	Reactome Gene Sets	R-HSA-72764	Eukaryotic Translation Termination	-3.63851	-1.37322	5/93	6141,6181,6207,6228,23521	RPL18,RPLP2,RPS13,RPS23,RPL13A
1_Member	Reactome Gene Sets	R-HSA-350562	Regulation of ornithine decarboxylase (ODC)	-3.62907	-1.36736	4/51	5682,5684,5690,5721	PSMA1,PSMA3,PSMB2,PSME2
1_Member	Reactome Gene Sets	R-HSA-180534	Vpu mediated degradation of CD4	-3.5963	-1.36128	4/52	5682,5684,5690,5721	PSMA1,PSMA3,PSMB2,PSME2
1_Member	Reactome Gene Sets	R-HSA-349425	Autodegradation of the E3 ubiquitin ligase COP1	-3.5963	-1.36128	4/52	5682,5684,5690,5721	PSMA1,PSMA3,PSMB2,PSME2
1_Member	Reactome Gene Sets	R-HSA-69601	Ubiquitin Mediated Degradation of Phosphorylated Cdc25A	-3.5963	-1.36128	4/52	5682,5684,5690,5721	PSMA1,PSMA3,PSMB2,PSME2
1_Member	Reactome Gene Sets	R-HSA-69610	p53-Independent DNA Damage Response	-3.5963	-1.36128	4/52	5682,5684,5690,5721	PSMA1,PSMA3,PSMB2,PSME2
1_Member	Reactome Gene Sets	R-HSA-69613	p53-Independent G1/S DNA damage checkpoint	-3.5963	-1.36128	4/52	5682,5684,5690,5721	PSMA1,PSMA3,PSMB2,PSME2
1_Member	Reactome Gene Sets	R-HSA-75815	Ubiquitin-dependent degradation of Cyclin D	-3.5963	-1.36128	4/52	5682,5684,5690,5721	PSMA1,PSMA3,PSMB2,PSME2
1_Member	Reactome Gene Sets	R-HSA-9762114	GSK3B and BTRC:CUL1-mediated-degradation of NFE2L2	-3.5963	-1.36128	4/52	5682,5684,5690,5721	PSMA1,PSMA3,PSMB2,PSME2
3_Member	Reactome Gene Sets	R-HSA-975956	Nonsense Mediated Decay (NMD) independent of the Exon Junction Complex (EJC)	-3.59541	-1.36128	5/95	6141,6181,6207,6228,23521	RPL18,RPLP2,RPS13,RPS23,RPL13A
5_Member	GO Biological Processes	GO:0045861	negative regulation of proteolysis	-3.5894	-1.3586	9/352	12,302,721,960,1476,3698,5272,7917,51035	SERPINA3,ANXA2,C4B,CD44,CSTB,ITIH2,SERPINB9,BAG6,UBXN1
1_Member	Reactome Gene Sets	R-HSA-5663202	Diseases of signal transduction by growth factor receptors and second messengers	-3.5754	-1.35001	10/433	2931,4478,5245,5573,5682,5684,5690,5721,22808,27044	GSK3A,MSN,PHB1,PRKAR1A,PSMA1,PSMA3,PSMB2,PSME2,MRAS,SND1
1_Member	Reactome Gene Sets	R-HSA-169911	Regulation of Apoptosis	-3.56421	-1.34324	4/53	5682,5684,5690,5721	PSMA1,PSMA3,PSMB2,PSME2
13_Member	GO Biological Processes	GO:0045807	positive regulation of endocytosis	-3.55331	-1.33557	5/97	302,1191,5538,7018,9779	ANXA2,CLU,PPT1,TF,TBC1D5
1_Member	CORUM	CORUM:181	26S proteasome	-3.54432	-1.32979	3/22	5682,5684,5690	PSMA1,PSMA3,PSMB2
1_Member	Reactome Gene Sets	R-HSA-180585	Vif-mediated degradation of APOBEC3G	-3.53277	-1.32772	4/54	5682,5684,5690,5721	PSMA1,PSMA3,PSMB2,PSME2
1_Member	Reactome Gene Sets	R-HSA-8854050	FBXL7 down-regulates AURKA during mitotic entry and in early mitosis	-3.53277	-1.32772	4/54	5682,5684,5690,5721	PSMA1,PSMA3,PSMB2,PSME2
1_Member	Reactome Gene Sets	R-HSA-9604323	Negative regulation of NOTCH4 signaling	-3.53277	-1.32772	4/54	5682,5684,5690,5721	PSMA1,PSMA3,PSMB2,PSME2
1_Member	Reactome Gene Sets	R-HSA-174113	SCF-beta-TrCP mediated degradation of Emi1	-3.50197	-1.31226	4/55	5682,5684,5690,5721	PSMA1,PSMA3,PSMB2,PSME2
1_Member	Reactome Gene Sets	R-HSA-4641257	Degradation of AXIN	-3.50197	-1.31226	4/55	5682,5684,5690,5721	PSMA1,PSMA3,PSMB2,PSME2
1_Member	Reactome Gene Sets	R-HSA-8941858	Regulation of RUNX3 expression and activity	-3.50197	-1.31226	4/55	5682,5684,5690,5721	PSMA1,PSMA3,PSMB2,PSME2
3_Member	Reactome Gene Sets	R-HSA-168255	Influenza Infection	-3.47196	-1.30268	6/156	3839,6141,6181,6207,6228,23521	KPNA3,RPL18,RPLP2,RPS13,RPS23,RPL13A
3_Member	Reactome Gene Sets	R-HSA-9633012	Response of EIF2AK4 (GCN2) to amino acid deficiency	-3.47195	-1.30268	5/101	6141,6181,6207,6228,23521	RPL18,RPLP2,RPS13,RPS23,RPL13A
1_Member	Reactome Gene Sets	R-HSA-450408	AUF1 (hnRNP D0) binds and destabilizes mRNA	-3.47178	-1.30268	4/56	5682,5684,5690,5721	PSMA1,PSMA3,PSMB2,PSME2
1_Member	Reactome Gene Sets	R-HSA-5362768	Hh mutants are degraded by ERAD	-3.47178	-1.30268	4/56	5682,5684,5690,5721	PSMA1,PSMA3,PSMB2,PSME2
4_Member	GO Biological Processes	GO:0007159	leukocyte cell-cell adhesion	-3.47178	-1.30268	4/56	960,3383,4478,7430	CD44,ICAM1,MSN,EZR
15_Member	GO Biological Processes	GO:0072657	protein localization to membrane	-3.46633	-1.30224	10/447	617,2319,6731,6844,7430,7917,9351,23122,128866,201475	BCS1L,FLOT2,SRP72,VAMP2,EZR,BAG6,SLC9A3R2,CLASP2,CHMP4B,RAB12
9_Member	GO Biological Processes	GO:0010498	proteasomal protein catabolic process	-3.46562	-1.30224	9/366	2931,5682,5684,5690,7917,8451,8453,22933,51035	GSK3A,PSMA1,PSMA3,PSMB2,BAG6,CUL4A,CUL2,SIRT2,UBXN1
1_Member	Reactome Gene Sets	R-HSA-9755511	KEAP1-NFE2L2 pathway	-3.45218	-1.29163	5/102	5682,5684,5690,5721,7086	PSMA1,PSMA3,PSMB2,PSME2,TKT
9_Member	GO Biological Processes	GO:0031331	positive regulation of cellular catabolic process	-3.44354	-1.29046	10/450	1191,2931,4478,5305,7416,7430,7917,22933,79699,201626	CLU,GSK3A,MSN,PIP4K2A,VDAC1,EZR,BAG6,SIRT2,ZYG11B,PDE12
1_Member	Reactome Gene Sets	R-HSA-4641258	Degradation of DVL	-3.44217	-1.29046	4/57	5682,5684,5690,5721	PSMA1,PSMA3,PSMB2,PSME2
1_Member	Reactome Gene Sets	R-HSA-69541	Stabilization of p53	-3.44217	-1.29046	4/57	5682,5684,5690,5721	PSMA1,PSMA3,PSMB2,PSME2
9_Member	GO Biological Processes	GO:0045862	positive regulation of proteolysis	-3.43987	-1.29046	9/369	302,1191,2152,2931,5721,7917,10541,22933,79699	ANXA2,CLU,F3,GSK3A,PSME2,BAG6,ANP32B,SIRT2,ZYG11B
1_Member	Reactome Gene Sets	R-HSA-9020702	Interleukin-1 signaling	-3.43262	-1.28595	5/103	5682,5684,5690,5721,54472	PSMA1,PSMA3,PSMB2,PSME2,TOLLIP
10_Member	GO Biological Processes	GO:0006123	mitochondrial electron transport, cytochrome c to oxygen	-3.4294	-1.28545	3/24	1327,1329,4513	COX4I1,COX5B,COX2
14_Member	Reactome Gene Sets	R-HSA-71387	Metabolism of carbohydrates	-3.41582	-1.28005	8/295	960,3073,5224,6652,7086,8908,25796,55276	CD44,HEXA,PGAM2,SORD,TKT,GYG2,PGLS,PGM2
9_Member	GO Biological Processes	GO:1903050	regulation of proteolysis involved in cellular protein catabolic process	-3.41569	-1.28005	7/224	1191,2931,5721,7917,22933,51035,79699	CLU,GSK3A,PSME2,BAG6,SIRT2,UBXN1,ZYG11B
12_Member	GO Biological Processes	GO:0033157	regulation of intracellular protein transport	-3.41569	-1.28005	7/224	2040,2931,3936,6844,10541,51715,81565	STOM,GSK3A,LCP1,VAMP2,ANP32B,RAB23,NDEL1
3_Member	CORUM	CORUM:3055	Nop56p-associated pre-rRNA complex	-3.41328	-1.28005	5/104	6141,6181,6207,6228,23521	RPL18,RPLP2,RPS13,RPS23,RPL13A
1_Member	Reactome Gene Sets	R-HSA-351202	Metabolism of polyamines	-3.38462	-1.26954	4/59	5682,5684,5690,5721	PSMA1,PSMA3,PSMB2,PSME2
1_Member	Reactome Gene Sets	R-HSA-5387390	Hh mutants abrogate ligand secretion	-3.38462	-1.26954	4/59	5682,5684,5690,5721	PSMA1,PSMA3,PSMB2,PSME2
1_Member	Reactome Gene Sets	R-HSA-5676590	NIK-->noncanonical NF-kB signaling	-3.38462	-1.26954	4/59	5682,5684,5690,5721	PSMA1,PSMA3,PSMB2,PSME2
18_Member	GO Biological Processes	GO:0008637	apoptotic mitochondrial changes	-3.38462	-1.26954	4/59	1191,6648,7417,79017	CLU,SOD2,VDAC2,GGCT
8_Member	GO Biological Processes	GO:0046039	GTP metabolic process	-3.37576	-1.26322	3/25	4830,4831,51715	NME1,NME2,RAB23
12_Member	GO Biological Processes	GO:0060341	regulation of cellular localization	-3.36344	-1.25899	13/733	302,1605,2040,2931,3936,4478,6717,6844,7430,10541,27236,51715,81565	ANXA2,DAG1,STOM,GSK3A,LCP1,MSN,SRI,VAMP2,EZR,ANP32B,ARFIP1,RAB23,NDEL1
1_Member	Reactome Gene Sets	R-HSA-187577	SCF(Skp2)-mediated degradation of p27/p21	-3.35664	-1.25899	4/60	5682,5684,5690,5721	PSMA1,PSMA3,PSMB2,PSME2
1_Member	Reactome Gene Sets	R-HSA-5607761	Dectin-1 mediated noncanonical NF-kB signaling	-3.35664	-1.25899	4/60	5682,5684,5690,5721	PSMA1,PSMA3,PSMB2,PSME2
1_Member	Reactome Gene Sets	R-HSA-5610780	Degradation of GLI1 by the proteasome	-3.35664	-1.25899	4/60	5682,5684,5690,5721	PSMA1,PSMA3,PSMB2,PSME2
1_Member	Reactome Gene Sets	R-HSA-5610783	Degradation of GLI2 by the proteasome	-3.35664	-1.25899	4/60	5682,5684,5690,5721	PSMA1,PSMA3,PSMB2,PSME2
1_Member	Reactome Gene Sets	R-HSA-5610785	GLI3 is processed to GLI3R by the proteasome	-3.35664	-1.25899	4/60	5682,5684,5690,5721	PSMA1,PSMA3,PSMB2,PSME2
1_Member	Reactome Gene Sets	R-HSA-5678895	Defective CFTR causes cystic fibrosis	-3.32918	-1.23396	4/61	5682,5684,5690,5721	PSMA1,PSMA3,PSMB2,PSME2
9_Member	GO Biological Processes	GO:2000058	regulation of ubiquitin-dependent protein catabolic process	-3.31468	-1.23024	6/167	1191,2931,7917,22933,51035,79699	CLU,GSK3A,BAG6,SIRT2,UBXN1,ZYG11B
10_Member	GO Biological Processes	GO:0022900	electron transport chain	-3.31468	-1.23024	6/167	128,1327,1329,4513,6648,57017	ADH5,COX4I1,COX5B,COX2,SOD2,COQ9
9_Member	GO Biological Processes	GO:0045732	positive regulation of protein catabolic process	-3.3135	-1.23024	7/233	1191,2931,4478,7430,7917,22933,79699	CLU,GSK3A,MSN,EZR,BAG6,SIRT2,ZYG11B
13_Member	GO Biological Processes	GO:0048259	regulation of receptor-mediated endocytosis	-3.30146	-1.22056	5/110	302,1191,5538,7018,9779	ANXA2,CLU,PPT1,TF,TBC1D5
1_Member	Reactome Gene Sets	R-HSA-9006925	Intracellular signaling by second messengers	-3.28295	-1.20439	8/309	2931,5305,5573,5682,5684,5690,5721,5928	GSK3A,PIP4K2A,PRKAR1A,PSMA1,PSMA3,PSMB2,PSME2,RBBP4
1_Member	Reactome Gene Sets	R-HSA-983705	Signaling by the B Cell Receptor (BCR)	-3.26572	-1.19181	5/112	5682,5684,5690,5721,30011	PSMA1,PSMA3,PSMB2,PSME2,SH3KBP1
1_Member	Reactome Gene Sets	R-HSA-174084	Autodegradation of Cdh1 by Cdh1:APC/C	-3.24966	-1.18785	4/64	5682,5684,5690,5721	PSMA1,PSMA3,PSMB2,PSME2
1_Member	Reactome Gene Sets	R-HSA-4608870	Asymmetric localization of PCP proteins	-3.24966	-1.18785	4/64	5682,5684,5690,5721	PSMA1,PSMA3,PSMB2,PSME2
1_Member	WikiPathways	WP183	Proteasome degradation	-3.24966	-1.18785	4/64	5682,5684,5690,5721	PSMA1,PSMA3,PSMB2,PSME2
1_Member	Reactome Gene Sets	R-HSA-5610787	Hedgehog 'off' state	-3.24812	-1.18785	5/113	5573,5682,5684,5690,5721	PRKAR1A,PSMA1,PSMA3,PSMB2,PSME2
1_Member	Reactome Gene Sets	R-HSA-8951664	Neddylation	-3.23724	-1.17921	7/240	5682,5684,5690,5721,8451,8453,64708	PSMA1,PSMA3,PSMB2,PSME2,CUL4A,CUL2,COPS7B
10_Member	GO Biological Processes	GO:0022904	respiratory electron transport chain	-3.23069	-1.17488	5/114	1327,1329,4513,6648,57017	COX4I1,COX5B,COX2,SOD2,COQ9
4_Member	GO Biological Processes	GO:1903649	regulation of cytoplasmic transport	-3.22779	-1.17418	3/28	4478,7430,27236	MSN,EZR,ARFIP1
1_Member	Reactome Gene Sets	R-HSA-5358346	Hedgehog ligand biogenesis	-3.22406	-1.17265	4/65	5682,5684,5690,5721	PSMA1,PSMA3,PSMB2,PSME2
3_Member	GO Biological Processes	GO:0043043	peptide biosynthetic process	-3.21947	-1.17025	9/396	3646,6141,6181,6207,6228,23521,54938,57571,92935	EIF3E,RPL18,RPLP2,RPS13,RPS23,RPL13A,SARS2,CARNS1,MARS2
3_Member	Reactome Gene Sets	R-HSA-927802	Nonsense-Mediated Decay (NMD)	-3.21344	-1.16856	5/115	6141,6181,6207,6228,23521	RPL18,RPLP2,RPS13,RPS23,RPL13A
3_Member	Reactome Gene Sets	R-HSA-975957	Nonsense Mediated Decay (NMD) enhanced by the Exon Junction Complex (EJC)	-3.21344	-1.16856	5/115	6141,6181,6207,6228,23521	RPL18,RPLP2,RPS13,RPS23,RPL13A
1_Member	Reactome Gene Sets	R-HSA-69563	p53-Dependent G1 DNA Damage Response	-3.19889	-1.15832	4/66	5682,5684,5690,5721	PSMA1,PSMA3,PSMB2,PSME2
1_Member	Reactome Gene Sets	R-HSA-69580	p53-Dependent G1/S DNA damage checkpoint	-3.19889	-1.15832	4/66	5682,5684,5690,5721	PSMA1,PSMA3,PSMB2,PSME2
9_Member	GO Biological Processes	GO:1901800	positive regulation of proteasomal protein catabolic process	-3.19635	-1.15791	5/116	1191,2931,7917,22933,79699	CLU,GSK3A,BAG6,SIRT2,ZYG11B
4_Member	GO Biological Processes	GO:0030855	epithelial cell differentiation	-3.18308	-1.14677	11/576	301,310,1266,3383,4478,6876,7416,7430,9414,54472,79084	ANXA1,ANXA7,CNN3,ICAM1,MSN,TAGLN,VDAC1,EZR,TJP2,TOLLIP,WDR77
14_Member	GO Biological Processes	GO:0016051	carbohydrate biosynthetic process	-3.17944	-1.14523	5/117	5224,6652,8908,51477,54187	PGAM2,SORD,GYG2,ISYNA1,NANS
1_Member	Reactome Gene Sets	R-HSA-1169091	Activation of NF-kappaB in B cells	-3.17414	-1.14204	4/67	5682,5684,5690,5721	PSMA1,PSMA3,PSMB2,PSME2
3_Member	Reactome Gene Sets	R-HSA-2408522	Selenoamino acid metabolism	-3.16269	-1.13476	5/118	6141,6181,6207,6228,23521	RPL18,RPLP2,RPS13,RPS23,RPL13A
1_Member	Reactome Gene Sets	R-HSA-174154	APC/C:Cdc20 mediated degradation of Securin	-3.1498	-1.12806	4/68	5682,5684,5690,5721	PSMA1,PSMA3,PSMB2,PSME2
1_Member	Reactome Gene Sets	R-HSA-5658442	Regulation of RAS by GAPs	-3.1498	-1.12806	4/68	5682,5684,5690,5721	PSMA1,PSMA3,PSMB2,PSME2
1_Member	Reactome Gene Sets	R-HSA-69615	G1/S DNA Damage Checkpoints	-3.1498	-1.12806	4/68	5682,5684,5690,5721	PSMA1,PSMA3,PSMB2,PSME2
1_Member	Reactome Gene Sets	R-HSA-109581	Apoptosis	-3.14372	-1.12403	6/180	5682,5684,5690,5721,9414,140735	PSMA1,PSMA3,PSMB2,PSME2,TJP2,DYNLL2
1_Member	Reactome Gene Sets	R-HSA-8948751	Regulation of PTEN stability and activity	-3.12585	-1.1111	4/69	5682,5684,5690,5721	PSMA1,PSMA3,PSMB2,PSME2
12_Member	GO Biological Processes	GO:0051223	regulation of protein transport	-3.12374	-1.1111	10/495	2040,2931,3936,6717,6844,7430,10541,27236,51715,81565	STOM,GSK3A,LCP1,SRI,VAMP2,EZR,ANP32B,ARFIP1,RAB23,NDEL1
5_Member	GO Biological Processes	GO:0010951	negative regulation of endopeptidase activity	-3.12271	-1.1111	7/251	12,302,721,960,1476,3698,5272	SERPINA3,ANXA2,C4B,CD44,CSTB,ITIH2,SERPINB9
20_Member	GO Biological Processes	GO:0042060	wound healing	-3.09711	-1.09039	8/330	308,309,960,1192,1605,2152,80856,128866	ANXA5,ANXA6,CD44,CLIC1,DAG1,F3,LNPK,CHMP4B
1_Member	Reactome Gene Sets	R-HSA-68949	Orc1 removal from chromatin	-3.07908	-1.07736	4/71	5682,5684,5690,5721	PSMA1,PSMA3,PSMB2,PSME2
7_Member	GO Biological Processes	GO:0010638	positive regulation of organelle organization	-3.07091	-1.07114	10/503	301,302,2931,3936,4478,5305,7416,10763,22933,80856	ANXA1,ANXA2,GSK3A,LCP1,MSN,PIP4K2A,VDAC1,NES,SIRT2,LNPK
10_Member	GO Biological Processes	GO:1902600	proton transmembrane transport	-3.06546	-1.06764	5/124	534,1327,1329,4513,9114	ATP6V1G2,COX4I1,COX5B,COX2,ATP6V0D1
1_Member	Reactome Gene Sets	R-HSA-68886	M Phase	-3.05369	-1.05973	9/418	5682,5684,5690,5721,22933,23122,81565,128866,140735	PSMA1,PSMA3,PSMB2,PSME2,SIRT2,CLASP2,NDEL1,CHMP4B,DYNLL2
1_Member	Reactome Gene Sets	R-HSA-174184	Cdc20:Phospho-APC/C mediated degradation of Cyclin A	-3.03375	-1.0474	4/73	5682,5684,5690,5721	PSMA1,PSMA3,PSMB2,PSME2
1_Member	Reactome Gene Sets	R-HSA-69017	CDK-mediated phosphorylation and removal of Cdc6	-3.03375	-1.0474	4/73	5682,5684,5690,5721	PSMA1,PSMA3,PSMB2,PSME2
1_Member	Reactome Gene Sets	R-HSA-8939902	Regulation of RUNX2 expression and activity	-3.03375	-1.0474	4/73	5682,5684,5690,5721	PSMA1,PSMA3,PSMB2,PSME2
10_Member	GO Biological Processes	GO:0045333	cellular respiration	-3.02183	-1.03738	6/190	1327,1329,4513,6648,8802,57017	COX4I1,COX5B,COX2,SOD2,SUCLG1,COQ9
3_Member	GO Biological Processes	GO:0043604	amide biosynthetic process	-3.01919	-1.03661	10/511	3646,5538,6141,6181,6207,6228,23521,54938,57571,92935	EIF3E,PPT1,RPL18,RPLP2,RPS13,RPS23,RPL13A,SARS2,CARNS1,MARS2
1_Member	Reactome Gene Sets	R-HSA-174178	APC/C:Cdh1 mediated degradation of Cdc20 and other APC/C:Cdh1 targeted proteins in late mitosis/early G1	-3.0116	-1.03459	4/74	5682,5684,5690,5721	PSMA1,PSMA3,PSMB2,PSME2
1_Member	Reactome Gene Sets	R-HSA-179419	APC:Cdc20 mediated degradation of cell cycle proteins prior to satisfation of the cell cycle checkpoint	-3.0116	-1.03459	4/74	5682,5684,5690,5721	PSMA1,PSMA3,PSMB2,PSME2
9_Member	GO Biological Processes	GO:0009896	positive regulation of catabolic process	-3.00008	-1.02675	10/514	1191,2931,4478,5305,7416,7430,7917,22933,79699,201626	CLU,GSK3A,MSN,PIP4K2A,VDAC1,EZR,BAG6,SIRT2,ZYG11B,PDE12
1_Member	Reactome Gene Sets	R-HSA-176409	APC/C:Cdc20 mediated degradation of mitotic proteins	-2.96828	-0.998768	4/76	5682,5684,5690,5721	PSMA1,PSMA3,PSMB2,PSME2
1_Member	Reactome Gene Sets	R-HSA-1257604	PIP3 activates AKT signaling	-2.96663	-0.998768	7/267	2931,5305,5682,5684,5690,5721,5928	GSK3A,PIP4K2A,PSMA1,PSMA3,PSMB2,PSME2,RBBP4
15_Member	GO Biological Processes	GO:0072659	protein localization to plasma membrane	-2.96372	-0.998039	6/195	2319,6844,7430,9351,23122,201475	FLOT2,VAMP2,EZR,SLC9A3R2,CLASP2,RAB12
12_Member	GO Biological Processes	GO:0070201	regulation of establishment of protein localization	-2.96229	-0.998039	10/520	2040,2931,3936,6717,6844,7430,10541,27236,51715,81565	STOM,GSK3A,LCP1,SRI,VAMP2,EZR,ANP32B,ARFIP1,RAB23,NDEL1
1_Member	Reactome Gene Sets	R-HSA-69206	G1/S Transition	-2.95864	-0.996174	5/131	5682,5684,5690,5721,5928	PSMA1,PSMA3,PSMB2,PSME2,RBBP4
15_Member	GO Biological Processes	GO:0051668	localization within membrane	-2.95606	-0.995374	10/521	617,2319,6731,6844,7430,7917,9351,23122,128866,201475	BCS1L,FLOT2,SRP72,VAMP2,EZR,BAG6,SLC9A3R2,CLASP2,CHMP4B,RAB12
1_Member	Reactome Gene Sets	R-HSA-176814	Activation of APC/C and APC/C:Cdc20 mediated degradation of mitotic proteins	-2.94709	-0.990005	4/77	5682,5684,5690,5721	PSMA1,PSMA3,PSMB2,PSME2
1_Member	Reactome Gene Sets	R-HSA-8852276	The role of GTSE1 in G2/M progression after G2 checkpoint	-2.94709	-0.990005	4/77	5682,5684,5690,5721	PSMA1,PSMA3,PSMB2,PSME2
1_Member	Reactome Gene Sets	R-HSA-5619084	ABC transporter disorders	-2.92621	-0.977813	4/78	5682,5684,5690,5721	PSMA1,PSMA3,PSMB2,PSME2
4_Member	GO Biological Processes	GO:0045446	endothelial cell differentiation	-2.92621	-0.977813	4/78	3383,4478,7430,9414	ICAM1,MSN,EZR,TJP2
9_Member	GO Biological Processes	GO:1903052	positive regulation of proteolysis involved in cellular protein catabolic process	-2.91485	-0.969903	5/134	1191,2931,7917,22933,79699	CLU,GSK3A,BAG6,SIRT2,ZYG11B
10_Member	KEGG Pathway	hsa00190	Oxidative phosphorylation	-2.91485	-0.969903	5/134	534,1327,1329,4513,9114	ATP6V1G2,COX4I1,COX5B,COX2,ATP6V0D1
10_Member	WikiPathways	WP4922	Mitochondrial complex IV assembly	-2.90445	-0.96462	3/36	1327,1329,4513	COX4I1,COX5B,COX2
3_Member	Reactome Gene Sets	R-HSA-168273	Influenza Viral RNA Transcription and Replication	-2.90051	-0.964058	5/135	6141,6181,6207,6228,23521	RPL18,RPLP2,RPS13,RPS23,RPL13A
8_Member	KEGG Pathway	hsa00983	Drug metabolism - other enzymes	-2.88533	-0.952232	4/80	2950,3704,4830,4831	GSTP1,ITPA,NME1,NME2
1_Member	Reactome Gene Sets	R-HSA-176408	Regulation of APC/C activators between G1/S and early anaphase	-2.86532	-0.937904	4/81	5682,5684,5690,5721	PSMA1,PSMA3,PSMB2,PSME2
1_Member	Reactome Gene Sets	R-HSA-2871837	FCERI mediated NF-kB activation	-2.84558	-0.922782	4/82	5682,5684,5690,5721	PSMA1,PSMA3,PSMB2,PSME2
1_Member	Reactome Gene Sets	R-HSA-9013694	Signaling by NOTCH4	-2.84558	-0.922782	4/82	5682,5684,5690,5721	PSMA1,PSMA3,PSMB2,PSME2
1_Member	Reactome Gene Sets	R-HSA-6807070	PTEN Regulation	-2.83059	-0.910657	5/140	5682,5684,5690,5721,5928	PSMA1,PSMA3,PSMB2,PSME2,RBBP4
1_Member	Reactome Gene Sets	R-HSA-1168372	Downstream signaling events of B Cell Receptor (BCR)	-2.8261	-0.909397	4/83	5682,5684,5690,5721	PSMA1,PSMA3,PSMB2,PSME2
1_Member	Reactome Gene Sets	R-HSA-195253	Degradation of beta-catenin by the destruction complex	-2.8261	-0.909397	4/83	5682,5684,5690,5721	PSMA1,PSMA3,PSMB2,PSME2
1_Member	Reactome Gene Sets	R-HSA-446652	Interleukin-1 family signaling	-2.81696	-0.901857	5/141	5682,5684,5690,5721,54472	PSMA1,PSMA3,PSMB2,PSME2,TOLLIP
16_Member	GO Biological Processes	GO:0030866	cortical actin cytoskeleton organization	-2.80287	-0.890966	3/39	3936,7430,54443	LCP1,EZR,ANLN
1_Member	KEGG Pathway	hsa05017	Spinocerebellar ataxia	-2.79002	-0.883913	5/143	5682,5684,5690,7416,7417	PSMA1,PSMA3,PSMB2,VDAC1,VDAC2
3_Member	GO Biological Processes	GO:0006412	translation	-2.78876	-0.883913	8/369	3646,6141,6181,6207,6228,23521,54938,92935	EIF3E,RPL18,RPLP2,RPS13,RPS23,RPL13A,SARS2,MARS2
1_Member	Reactome Gene Sets	R-HSA-5632684	Hedgehog 'on' state	-2.78794	-0.883913	4/85	5682,5684,5690,5721	PSMA1,PSMA3,PSMB2,PSME2
8_Member	KEGG Pathway	hsa01232	Nucleotide metabolism	-2.78794	-0.883913	4/85	271,3704,4830,4831	AMPD2,ITPA,NME1,NME2
10_Member	GO Biological Processes	GO:0019646	aerobic electron transport chain	-2.75077	-0.854149	4/87	1327,1329,4513,57017	COX4I1,COX5B,COX2,COQ9
1_Member	Reactome Gene Sets	R-HSA-3858494	Beta-catenin independent WNT signaling	-2.75043	-0.854149	5/146	2788,5682,5684,5690,5721	GNG7,PSMA1,PSMA3,PSMB2,PSME2
13_Member	GO Biological Processes	GO:0030316	osteoclast differentiation	-2.73976	-0.846871	3/41	302,2739,7018	ANXA2,GLO1,TF
1_Member	Reactome Gene Sets	R-HSA-69620	Cell Cycle Checkpoints	-2.73621	-0.846871	7/293	5682,5684,5690,5721,23122,81565,140735	PSMA1,PSMA3,PSMB2,PSME2,CLASP2,NDEL1,DYNLL2
1_Member	Reactome Gene Sets	R-HSA-174143	APC/C-mediated degradation of cell cycle proteins	-2.73254	-0.846871	4/88	5682,5684,5690,5721	PSMA1,PSMA3,PSMB2,PSME2
1_Member	Reactome Gene Sets	R-HSA-450531	Regulation of mRNA stability by proteins that bind AU-rich elements	-2.73254	-0.846871	4/88	5682,5684,5690,5721	PSMA1,PSMA3,PSMB2,PSME2
1_Member	Reactome Gene Sets	R-HSA-453276	Regulation of mitotic cell cycle	-2.73254	-0.846871	4/88	5682,5684,5690,5721	PSMA1,PSMA3,PSMB2,PSME2
1_Member	Reactome Gene Sets	R-HSA-69278	Cell Cycle, Mitotic	-2.71912	-0.834942	10/561	5682,5684,5690,5721,5928,22933,23122,81565,128866,140735	PSMA1,PSMA3,PSMB2,PSME2,RBBP4,SIRT2,CLASP2,NDEL1,CHMP4B,DYNLL2
1_Member	Reactome Gene Sets	R-HSA-5687128	MAPK6/MAPK4 signaling	-2.71455	-0.834135	4/89	5682,5684,5690,5721	PSMA1,PSMA3,PSMB2,PSME2
1_Member	Reactome Gene Sets	R-HSA-453279	Mitotic G1 phase and G1/S transition	-2.71178	-0.834135	5/149	5682,5684,5690,5721,5928	PSMA1,PSMA3,PSMB2,PSME2,RBBP4
1_Member	Reactome Gene Sets	R-HSA-5358351	Signaling by Hedgehog	-2.71178	-0.834135	5/149	5573,5682,5684,5690,5721	PRKAR1A,PSMA1,PSMA3,PSMB2,PSME2
18_Member	GO Biological Processes	GO:0045429	positive regulation of nitric oxide biosynthetic process	-2.70945	-0.834135	3/42	199,1191,6648	AIF1,CLU,SOD2
1_Member	Reactome Gene Sets	R-HSA-5689880	Ub-specific processing proteases	-2.69776	-0.824383	6/220	5682,5684,5690,5721,7416,7417	PSMA1,PSMA3,PSMB2,PSME2,VDAC1,VDAC2
1_Member	Reactome Gene Sets	R-HSA-1236974	ER-Phagosome pathway	-2.69678	-0.824383	4/90	5682,5684,5690,5721	PSMA1,PSMA3,PSMB2,PSME2
10_Member	KEGG Pathway	hsa05010	Alzheimer disease	-2.68116	-0.810409	8/384	1327,1329,4513,5682,5684,5690,7416,7417	COX4I1,COX5B,COX2,PSMA1,PSMA3,PSMB2,VDAC1,VDAC2
10_Member	KEGG Pathway	hsa05208	Chemical carcinogenesis - reactive oxygen species	-2.66832	-0.803796	6/223	1327,1329,4513,6648,7416,7417	COX4I1,COX5B,COX2,SOD2,VDAC1,VDAC2
10_Member	KEGG Pathway	hsa05022	Pathways of neurodegeneration - multiple diseases	-2.66661	-0.803796	9/476	1327,1329,4513,5682,5684,5690,7416,7417,9217	COX4I1,COX5B,COX2,PSMA1,PSMA3,PSMB2,VDAC1,VDAC2,VAPB
1_Member	Reactome Gene Sets	R-HSA-4086400	PCP/CE pathway	-2.66191	-0.803796	4/92	5682,5684,5690,5721	PSMA1,PSMA3,PSMB2,PSME2
1_Member	Reactome Gene Sets	R-HSA-69052	Switching of origins to a post-replicative state	-2.66191	-0.803796	4/92	5682,5684,5690,5721	PSMA1,PSMA3,PSMB2,PSME2
9_Member	GO Biological Processes	GO:0032436	positive regulation of proteasomal ubiquitin-dependent protein catabolic process	-2.66191	-0.803796	4/92	1191,2931,22933,79699	CLU,GSK3A,SIRT2,ZYG11B
10_Member	GO Biological Processes	GO:0042773	ATP synthesis coupled electron transport	-2.66191	-0.803796	4/92	1327,1329,4513,57017	COX4I1,COX5B,COX2,COQ9
10_Member	GO Biological Processes	GO:0042775	mitochondrial ATP synthesis coupled electron transport	-2.66191	-0.803796	4/92	1327,1329,4513,57017	COX4I1,COX5B,COX2,COQ9
18_Member	GO Biological Processes	GO:1904407	positive regulation of nitric oxide metabolic process	-2.65112	-0.795805	3/44	199,1191,6648	AIF1,CLU,SOD2
3_Member	Reactome Gene Sets	R-HSA-8953854	Metabolism of RNA	-2.64068	-0.786761	11/674	3191,5682,5684,5690,5721,6141,6181,6207,6228,23521,79084	HNRNPL,PSMA1,PSMA3,PSMB2,PSME2,RPL18,RPLP2,RPS13,RPS23,RPL13A,WDR77
19_Member	GO Biological Processes	GO:0007034	vacuolar transport	-2.63716	-0.784632	5/155	1191,9114,84376,128866,201475	CLU,ATP6V0D1,HOOK3,CHMP4B,RAB12
4_Member	GO Biological Processes	GO:0003158	endothelium development	-2.62788	-0.77674	4/94	3383,4478,7430,9414	ICAM1,MSN,EZR,TJP2
15_Member	GO Biological Processes	GO:1990778	protein localization to cell periphery	-2.62032	-0.770561	6/228	2319,6844,7430,9351,23122,201475	FLOT2,VAMP2,EZR,SLC9A3R2,CLASP2,RAB12
18_Member	GO Biological Processes	GO:2001234	negative regulation of apoptotic signaling pathway	-2.60148	-0.756831	6/230	960,1191,2950,3383,6648,7417	CD44,CLU,GSTP1,ICAM1,SOD2,VDAC2
3_Member	KEGG Pathway	hsa03010	Ribosome	-2.60111	-0.756831	5/158	6141,6181,6207,6228,23521	RPL18,RPLP2,RPS13,RPS23,RPL13A
1_Member	Reactome Gene Sets	R-HSA-8878159	Transcriptional regulation by RUNX3	-2.59467	-0.754451	4/96	5682,5684,5690,5721	PSMA1,PSMA3,PSMB2,PSME2
3_Member	KEGG Pathway	hsa05171	Coronavirus disease - COVID-19	-2.58284	-0.743973	6/232	721,6141,6181,6207,6228,23521	C4B,RPL18,RPLP2,RPS13,RPS23,RPL13A
10_Member	GO Biological Processes	GO:0009060	aerobic respiration	-2.57753	-0.740001	5/160	1327,1329,4513,8802,57017	COX4I1,COX5B,COX2,SUCLG1,COQ9
3_Member	CORUM	CORUM:308	60S ribosomal subunit, cytoplasmic	-2.56883	-0.735305	3/47	6141,6181,23521	RPL18,RPLP2,RPL13A
17_Member	KEGG Pathway	hsa00620	Pyruvate metabolism	-2.56883	-0.735305	3/47	128,223,2739	ADH5,ALDH9A1,GLO1
1_Member	Reactome Gene Sets	R-HSA-202424	Downstream TCR signaling	-2.56223	-0.73003	4/98	5682,5684,5690,5721	PSMA1,PSMA3,PSMB2,PSME2
8_Member	Reactome Gene Sets	R-HSA-15869	Metabolism of nucleotides	-2.54629	-0.720937	4/99	271,3704,4830,4831	AMPD2,ITPA,NME1,NME2
14_Member	GO Biological Processes	GO:0006006	glucose metabolic process	-2.54629	-0.720937	4/99	5224,6652,55276,130589	PGAM2,SORD,PGM2,GALM
1_Member	Reactome Gene Sets	R-HSA-69242	S Phase	-2.5428	-0.720937	5/163	5682,5684,5690,5721,5928	PSMA1,PSMA3,PSMB2,PSME2,RBBP4
1_Member	Reactome Gene Sets	R-HSA-5607764	CLEC7A (Dectin-1) signaling	-2.51496	-0.698365	4/101	5682,5684,5690,5721	PSMA1,PSMA3,PSMB2,PSME2
1_Member	Reactome Gene Sets	R-HSA-5668541	TNFR2 non-canonical NF-kB pathway	-2.49956	-0.686778	4/102	5682,5684,5690,5721	PSMA1,PSMA3,PSMB2,PSME2
1_Member	Reactome Gene Sets	R-HSA-5689603	UCH proteinases	-2.49956	-0.686778	4/102	5682,5684,5690,5721	PSMA1,PSMA3,PSMB2,PSME2
18_Member	GO Biological Processes	GO:2001243	negative regulation of intrinsic apoptotic signaling pathway	-2.49956	-0.686778	4/102	960,1191,6648,7417	CD44,CLU,SOD2,VDAC2
4_Member	GO Biological Processes	GO:0071407	cellular response to organic cyclic compound	-2.49612	-0.684607	9/505	199,301,1605,2931,4478,5245,7430,22933,201626	AIF1,ANXA1,DAG1,GSK3A,MSN,PHB1,EZR,SIRT2,PDE12
1_Member	Reactome Gene Sets	R-HSA-382556	ABC-family proteins mediated transport	-2.48433	-0.678959	4/103	5682,5684,5690,5721	PSMA1,PSMA3,PSMB2,PSME2
3_Member	Reactome Gene Sets	R-HSA-72695	Formation of the ternary complex, and subsequently, the 43S complex	-2.46763	-0.66726	3/51	3646,6207,6228	EIF3E,RPS13,RPS23
1_Member	Reactome Gene Sets	R-HSA-1236975	Antigen processing-Cross presentation	-2.45437	-0.6596	4/105	5682,5684,5690,5721	PSMA1,PSMA3,PSMB2,PSME2
9_Member	GO Biological Processes	GO:2000060	positive regulation of ubiquitin-dependent protein catabolic process	-2.41064	-0.630031	4/108	1191,2931,22933,79699	CLU,GSK3A,SIRT2,ZYG11B
18_Member	GO Biological Processes	GO:0080135	regulation of cellular response to stress	-2.4099	-0.630031	11/723	960,1191,2950,6648,7416,7430,7917,8451,51035,81565,260425	CD44,CLU,GSTP1,SOD2,VDAC1,EZR,BAG6,CUL4A,UBXN1,NDEL1,MAGI3
16_Member	GO Biological Processes	GO:0051017	actin filament bundle assembly	-2.3973	-0.621169	3/54	199,3936,7430	AIF1,LCP1,EZR
14_Member	GO Biological Processes	GO:0044283	small molecule biosynthetic process	-2.38301	-0.611672	8/430	2950,3422,5224,6652,51477,55276,57017,57571	GSTP1,IDI1,PGAM2,SORD,ISYNA1,PGM2,COQ9,CARNS1
18_Member	GO Biological Processes	GO:0007005	mitochondrion organization	-2.38301	-0.611672	8/430	617,1191,2931,5245,6648,7417,10469,79017	BCS1L,CLU,GSK3A,PHB1,SOD2,VDAC2,TIMM44,GGCT
8_Member	GO Biological Processes	GO:0009205	purine ribonucleoside triphosphate metabolic process	-2.36828	-0.605671	4/111	3704,4830,4831,51715	ITPA,NME1,NME2,RAB23
8_Member	GO Biological Processes	GO:0006165	nucleoside diphosphate phosphorylation	-2.33114	-0.571901	3/57	4830,4831,5224	NME1,NME2,PGAM2
3_Member	Reactome Gene Sets	R-HSA-6791226	Major pathway of rRNA processing in the nucleolus and cytosol	-2.31931	-0.561982	5/184	6141,6181,6207,6228,23521	RPL18,RPLP2,RPS13,RPS23,RPL13A
8_Member	GO Biological Processes	GO:0090407	organophosphate biosynthetic process	-2.31788	-0.561982	9/538	271,3422,4830,4831,5305,5538,7086,10135,51477	AMPD2,IDI1,NME1,NME2,PIP4K2A,PPT1,TKT,NAMPT,ISYNA1
3_Member	Reactome Gene Sets	R-HSA-72649	Translation initiation complex formation	-2.30994	-0.56175	3/58	3646,6207,6228	EIF3E,RPS13,RPS23
3_Member	Reactome Gene Sets	R-HSA-72702	Ribosomal scanning and start codon recognition	-2.30994	-0.56175	3/58	3646,6207,6228	EIF3E,RPS13,RPS23
16_Member	GO Biological Processes	GO:0061572	actin filament bundle organization	-2.30994	-0.56175	3/58	199,3936,7430	AIF1,LCP1,EZR
8_Member	GO Biological Processes	GO:0009144	purine nucleoside triphosphate metabolic process	-2.30055	-0.555794	4/116	3704,4830,4831,51715	ITPA,NME1,NME2,RAB23
3_Member	Reactome Gene Sets	R-HSA-72662	Activation of the mRNA upon binding of the cap-binding complex and eIFs, and subsequent binding to 43S	-2.28914	-0.549593	3/59	3646,6207,6228	EIF3E,RPS13,RPS23
8_Member	GO Biological Processes	GO:0046939	nucleotide phosphorylation	-2.28914	-0.549593	3/59	4830,4831,5224	NME1,NME2,PGAM2
8_Member	GO Biological Processes	GO:0009199	ribonucleoside triphosphate metabolic process	-2.2744	-0.535919	4/118	3704,4830,4831,51715	ITPA,NME1,NME2,RAB23
16_Member	GO Biological Processes	GO:0030865	cortical cytoskeleton organization	-2.26872	-0.532377	3/60	3936,7430,54443	LCP1,EZR,ANLN
18_Member	GO Biological Processes	GO:1902532	negative regulation of intracellular signal transduction	-2.26185	-0.526561	9/549	960,1191,1605,2931,2950,5245,6648,7417,7430	CD44,CLU,DAG1,GSK3A,GSTP1,PHB1,SOD2,VDAC2,EZR
1_Member	Reactome Gene Sets	R-HSA-202403	TCR signaling	-2.24876	-0.52075	4/120	5682,5684,5690,5721	PSMA1,PSMA3,PSMB2,PSME2
10_Member	GO Biological Processes	GO:0006119	oxidative phosphorylation	-2.24876	-0.52075	4/120	1327,1329,4513,57017	COX4I1,COX5B,COX2,COQ9
1_Member	Reactome Gene Sets	R-HSA-69239	Synthesis of DNA	-2.23612	-0.510264	4/121	5682,5684,5690,5721	PSMA1,PSMA3,PSMB2,PSME2
1_Member	Reactome Gene Sets	R-HSA-8878166	Transcriptional regulation by RUNX2	-2.23612	-0.510264	4/121	5682,5684,5690,5721	PSMA1,PSMA3,PSMB2,PSME2
18_Member	GO Biological Processes	GO:0045428	regulation of nitric oxide biosynthetic process	-2.22901	-0.504185	3/62	199,1191,6648	AIF1,CLU,SOD2
3_Member	Reactome Gene Sets	R-HSA-8868773	rRNA processing in the nucleus and cytosol	-2.22347	-0.499678	5/194	6141,6181,6207,6228,23521	RPL18,RPLP2,RPS13,RPS23,RPL13A
19_Member	GO Biological Processes	GO:0007041	lysosomal transport	-2.21121	-0.491017	4/123	1191,84376,128866,201475	CLU,HOOK3,CHMP4B,RAB12
1_Member	Reactome Gene Sets	R-HSA-69275	G2/M Transition	-2.20502	-0.48738	5/196	5682,5684,5690,5721,5928	PSMA1,PSMA3,PSMB2,PSME2,RBBP4
10_Member	Reactome Gene Sets	R-HSA-9707564	Cytoprotection by HMOX1	-2.19069	-0.475194	3/64	1327,1329,4513	COX4I1,COX5B,COX2
1_Member	Reactome Gene Sets	R-HSA-5673001	RAF/MAP kinase cascade	-2.18774	-0.475194	6/280	5245,5682,5684,5690,5721,22808	PHB1,PSMA1,PSMA3,PSMB2,PSME2,MRAS
1_Member	Reactome Gene Sets	R-HSA-453274	Mitotic G2-G2/M phases	-2.18681	-0.475194	5/198	5682,5684,5690,5721,5928	PSMA1,PSMA3,PSMB2,PSME2,RBBP4
18_Member	GO Biological Processes	GO:0080164	regulation of nitric oxide metabolic process	-2.17203	-0.461447	3/65	199,1191,6648	AIF1,CLU,SOD2
1_Member	Reactome Gene Sets	R-HSA-5684996	MAPK1/MAPK3 signaling	-2.14443	-0.441786	6/286	5245,5682,5684,5690,5721,22808	PHB1,PSMA1,PSMA3,PSMB2,PSME2,MRAS
10_Member	KEGG Pathway	hsa05415	Diabetic cardiomyopathy	-2.14225	-0.440579	5/203	1327,1329,4513,7416,7417	COX4I1,COX5B,COX2,VDAC1,VDAC2
3_Member	Reactome Gene Sets	R-HSA-72312	rRNA processing	-2.1335	-0.433786	5/204	6141,6181,6207,6228,23521	RPL18,RPLP2,RPS13,RPS23,RPL13A
1_Member	Reactome Gene Sets	R-HSA-162909	Host Interactions of HIV factors	-2.12764	-0.429876	4/130	5682,5684,5690,5721	PSMA1,PSMA3,PSMB2,PSME2
1_Member	Reactome Gene Sets	R-HSA-8939236	RUNX1 regulates transcription of genes involved in differentiation of HSCs	-2.12764	-0.429876	4/130	5682,5684,5690,5721	PSMA1,PSMA3,PSMB2,PSME2
4_Member	Reactome Gene Sets	R-HSA-9662360	Sensory processing of sound by inner hair cells of the cochlea	-2.10046	-0.407049	3/69	4478,6844,7430	MSN,VAMP2,EZR
10_Member	GO Biological Processes	GO:0046034	ATP metabolic process	-2.09902	-0.407049	5/208	1327,1329,4513,5224,57017	COX4I1,COX5B,COX2,PGAM2,COQ9
13_Member	GO Biological Processes	GO:0030100	regulation of endocytosis	-2.09902	-0.407049	5/208	302,1191,5538,7018,9779	ANXA2,CLU,PPT1,TF,TBC1D5
15_Member	GO Biological Processes	GO:0017157	regulation of exocytosis	-2.09902	-0.407049	5/208	301,302,6844,23122,201475	ANXA1,ANXA2,VAMP2,CLASP2,RAB12
12_Member	GO Biological Processes	GO:0051222	positive regulation of protein transport	-2.09538	-0.404361	6/293	2040,2931,6717,6844,7430,10541	STOM,GSK3A,SRI,VAMP2,EZR,ANP32B
8_Member	GO Biological Processes	GO:1901137	carbohydrate derivative biosynthetic process	-2.08919	-0.401989	9/585	271,3073,4830,4831,5538,7086,51097,54187,55276	AMPD2,HEXA,NME1,NME2,PPT1,TKT,SCCPDH,NANS,PGM2
1_Member	Reactome Gene Sets	R-HSA-1640170	Cell Cycle	-2.08504	-0.398786	10/692	5682,5684,5690,5721,5928,22933,23122,81565,128866,140735	PSMA1,PSMA3,PSMB2,PSME2,RBBP4,SIRT2,CLASP2,NDEL1,CHMP4B,DYNLL2
1_Member	Reactome Gene Sets	R-HSA-2454202	Fc epsilon receptor (FCERI) signaling	-2.08223	-0.396914	4/134	5682,5684,5690,5721	PSMA1,PSMA3,PSMB2,PSME2
19_Member	GO Biological Processes	GO:0008333	endosome to lysosome transport	-2.06641	-0.387536	3/71	84376,128866,201475	HOOK3,CHMP4B,RAB12
8_Member	GO Biological Processes	GO:0072522	purine-containing compound biosynthetic process	-2.06536	-0.387536	5/212	271,4830,4831,5538,55276	AMPD2,NME1,NME2,PPT1,PGM2
1_Member	Reactome Gene Sets	R-HSA-5688426	Deubiquitination	-2.06126	-0.38436	6/298	5682,5684,5690,5721,7416,7417	PSMA1,PSMA3,PSMB2,PSME2,VDAC1,VDAC2
8_Member	GO Biological Processes	GO:0046390	ribose phosphate biosynthetic process	-2.04063	-0.366502	5/215	271,4830,4831,5538,7086	AMPD2,NME1,NME2,PPT1,TKT
4_Member	GO Biological Processes	GO:0022600	digestive system process	-2.03341	-0.364767	3/73	12,7430,9414	SERPINA3,EZR,TJP2
8_Member	GO Biological Processes	GO:0009141	nucleoside triphosphate metabolic process	-2.01704	-0.350404	4/140	3704,4830,4831,51715	ITPA,NME1,NME2,RAB23
4_Member	KEGG Pathway	hsa04810	Regulation of actin cytoskeleton	-2.01633	-0.350404	5/218	3679,4478,5305,7430,22808	ITGA7,MSN,PIP4K2A,EZR,MRAS
14_Member	GO Biological Processes	GO:0019318	hexose metabolic process	-2.0065	-0.345064	4/141	5224,6652,55276,130589	PGAM2,SORD,PGM2,GALM
